# Supplementary material for: Parameter and model uncertainty in a life-table model for fine particles (PM2.5): a statistical modeling study
Source: Environ Health. 2007 Aug 23;6:24. doi: 10.1186/1476-069X-6-24 (PMC2000460; doi:10.1186/1476-069X-6-24)
Supplement: Additional file 2 — The life-table model. The model contains the full model including the code and the descriptions. ANA (Analytica™ 3.1.1. file in XML format). For a free Analytica browser, see . Model identifier (unified resource name) is URN:NBN:fi-fe20061261. For more instructions, see . [file 1476-069X-6-24-S2.ana]

<?xml version="1.0" encoding="UTF-8" standalone="yes"?>
<ana user="mtad" project="Life_table_model__ve" generated="2. Julta 2007 14:33 " softwareversion="3.1.1" software="Analytica">
 <sysvar name="Samplesize">
  <definition>5000</definition>
 </sysvar>
 <sysvar name="Windows">
  <definition>2</definition>
 </sysvar>
 <sysvar name="Usetable">
  <definition>0</definition>
 </sysvar>
 <sysvar name="Typechecking">
  <definition>0</definition>
 </sysvar>
 <sysvar name="Checking">
  <definition>1</definition>
 </sysvar>
 <sysvar name="Graphwindows">
  <definition>10</definition>
 </sysvar>
 <sysvar name="Showhier">
  <definition>1</definition>
 </sysvar>
 <sysvar name="Saveoptions">
  <definition>2</definition>
 </sysvar>
 <sysvar name="Savevalues">
  <definition>0</definition>
 </sysvar>
 <sysvar name="Diststeps">
  <definition>1</definition>
 </sysvar>
 <sysvar name="Webhelper">
  <definition>-1</definition>
 </sysvar>
 <sysvar name="Allwarnings">
  <definition>0</definition>
 </sysvar>
 <sysvar name="Time">
  <title>Time</title>
  <description>Dynamic simulation periods are specified in Time's definition. This is usually a list of numbers or labels, typically in some unit of time (days, weeks, months, etc.).  Use the &#xD2;Dynamic()&#xD3; function in your variables to perform dynamic simulation.</description>
  <definition>Sequence( -1, 110, 1 )</definition>
 </sysvar>
 <attribute name="Reference"/>
 <attribute name="Log"/>
 <askattribute name="Recursive" function="Function" enable="yes"/>
 <askattribute name="Reference" function="Function" enable="yes"/>
 <askattribute name="Log" function="Function" enable="yes"/>
 <askattribute name="Reference" function="Module" enable="yes"/>
 <askattribute name="Log" function="Module" enable="yes"/>
 <askattribute name="Reference" function="Variable" enable="yes"/>
 <askattribute name="Log" function="Variable" enable="yes"/>
 <model name="Life_table_model__ve">
  <title>Life-table model, version 9</title>
  <author>mtad</author>
  <date>24. Septa 2004 13:31</date>
  <saveauthor>mtad</saveauthor>
  <savedate>2. Julta 2007 14:33</savedate>
  <defaultsize>48,24</defaultsize>
  <diagstate>1,241,90,697,465,17</diagstate>
  <fontstyle>Arial, 15</fontstyle>
  <fileinfo>0,Model Life_table_model__ve,2,2,0,1,N:\YEP\publications\In_progress\Tainio_LifeTableModel_HEAT\070702_Submission\Sub1.ANA</fileinfo>
  <module name="Model1">
   <title>Model</title>
   <author>mtad</author>
   <date>28. Septa 2004 9:47</date>
   <defaultsize>48,24</defaultsize>
   <nodelocation>472,72,1</nodelocation>
   <nodesize>48,24</nodesize>
   <diagstate>1,217,-3,745,609,17</diagstate>
   <fontstyle>Arial, 13</fontstyle>
   <index name="Age">
    <title>Age</title>
    <definition>Sequence(-1,110,1)</definition>
    <nodelocation>416,40,1</nodelocation>
    <nodesize>48,12</nodesize>
    <windstate>2,102,93,473,593</windstate>
    <valuestate>2,88,98,416,303,0,MIDM</valuestate>
    <att__discretenessinf>[0,0,0,1]</att__discretenessinf>
   </index>
   <module name="Health_studies">
    <title>Health studies</title>
    <author>mtad</author>
    <date>22. Octta 2004 14:27</date>
    <defaultsize>48,24</defaultsize>
    <nodelocation>272,96,1</nodelocation>
    <nodesize>48,24</nodesize>
    <diagstate>1,52,37,440,479,17</diagstate>
    <fontstyle>Arial, 13</fontstyle>
    <index name="Causes">
     <title>Causes</title>
     <description>These are the causes of deaths considered in this model.</description>
     <definition>['lung cancer','cardiopulmonary','other','accidental']</definition>
     <nodelocation>560,48,1</nodelocation>
     <nodesize>48,12</nodesize>
     <windstate>2,384,43,527,530</windstate>
     <valuestate>2,769,53,416,303,0,MIDM</valuestate>
    </index>
    <index name="Percentile">
     <title>Percentile</title>
     <description>

</description>
     <definition>['0.025 fractile','Central','0.975 fractile']</definition>
     <nodelocation>560,24,1</nodelocation>
     <nodesize>48,12</nodesize>
     <windstate>2,102,90,476,359</windstate>
    </index>
    <objective name="W_prop">
     <title>W prop</title>
     <units>Odds ratios (OR)</units>
     <description>This node change the results of Woodruf et al. to probability distributions by calculating standard deviation from the 95%-percentiles.</description>
     <definition>Var a:=Woodruff_et_al__1997[Percentile='0.025 fractile'];
Var b:=Woodruff_et_al__1997[Percentile='Central'];
Var c:= Woodruff_et_al__1997[Percentile='0.975 fractile']; 
Var d:=((c-a)/2)/1.96;
d:=Normal(b,d);
if Palusibility__infant=1 then d else 1</definition>
     <nodelocation>176,128,1</nodelocation>
     <nodesize>48,24</nodesize>
     <windstate>2,261,18,476,440</windstate>
     <valuestate>2,75,151,524,344,0,MEAN</valuestate>
     <att__discretenessinf>[0,0,0,0]</att__discretenessinf>
    </objective>
    <objective name="Rr_by_lag">
     <title>RR by lag</title>
     <units>RR/year</units>
     <description>This node combines the RR estimates from the Pope et al. study and Dockery et al study to our plausibility estimates.</description>
     <definition>Var b:=Lag_in_years;
b:=If Latency_or_not=1 then b else 0;
Var c:= if b=0 then 0 else 1/(b+1);
c:=if Lag&lt;=b then c else 0;
c:=if b=0 then (Lag=b)=1 else c;
Adult_plausibility^c</definition>
     <nodelocation>416,128,1</nodelocation>
     <nodesize>48,24</nodesize>
     <windstate>2,746,81,476,652</windstate>
     <valuestate>2,296,8,644,752,0,MEAN</valuestate>
     <reformval>[Causes,Lag]</reformval>
     <numberformat>1,D,8,2,0,0</numberformat>
     <att__discretenessinf>[0,0,0,0]</att__discretenessinf>
     <log>18.3.2005 Jouni Tuomisto
Vanha Timescale of the lag:
Var a:=Table(Causes)(0,0,0,0);
Var b:=Lag_in_years;
b:=If Latency_or_not=1 then b else a;
Var c:= if b=0 then 0 else 1/(b+1);
c:=if Latency&lt;=b then c else 0;
c:=if b=0 then (Latency=b)=1 else c;
c
a:n tilalle voi laittaa yksinkertaisesti 0:n, indeksit menev&#x8A;t oikein automaattisesti.

21.3.2005 Jouni Tuomisto
Yhdistet&#x8A;&#x8A;n Timescale of the lag ja Lag and RR solmuksi RR by lag.

28.4.2005 Marko Tainio
Muutin laskentaa siten, ett&#x8A; vaste otetaan Adult plausibility -solmusta Adult mortality -solmun sijasta. T&#x8A;m&#x8A; siksi, ett&#x8A; muuten Plausilibity ei p&#x8A;&#x8A;se vaikuttamaan mallin tuloksiin.</log>
    </objective>
    <index name="Plausibility1">
     <title>Plausibility</title>
     <definition>['lung cancer','cardiopulmonary','other','accidental','Infant']</definition>
     <nodelocation>296,96,1</nodelocation>
     <nodesize>44,12</nodesize>
    </index>
    <variable name="Plausibility2">
     <title>Plausibility</title>
     <units>Plausibility</units>
     <description>Plausibility estimates for different mortality outcomes.</description>
     <definition>Table(Plausibility1)(
0.9,0.7,0.1,0,0.6)</definition>
     <nodelocation>296,64,1</nodelocation>
     <nodesize>48,24</nodesize>
     <windstate>2,102,90,476,449</windstate>
     <defnstate>2,826,23,416,303,0,MIDM</defnstate>
     <nodecolor>65535,52427,65534</nodecolor>
    </variable>
    <module name="Infant_mortality">
     <title>Infant mortality</title>
     <author>mtad</author>
     <date>22. Novta 2006 13:09</date>
     <defaultsize>48,24</defaultsize>
     <nodelocation>176,64,1</nodelocation>
     <nodesize>48,24</nodesize>
     <diagstate>1,397,93,-32,264,17</diagstate>
     <variable name="Woodruff_et_al__1997">
      <title>Woodruff et al. 1997</title>
      <units>Odds ratios (OR)</units>
      <description>Results from Woodruff et al. study (table 3, page 611). Same OR is assumed to all causes of death.  OR's are associated with 10 ug/m3 change in PM10 exposure.</description>
      <definition>Table(Causes,Percentile)(
1.02,1.04,1.07,
1.02,1.04,1.07,
1.02,1.04,1.07,
1,1,1
)</definition>
      <nodelocation>144,136,1</nodelocation>
      <nodesize>48,24</nodesize>
      <windstate>2,276,39,740,503</windstate>
      <defnstate>2,349,257,416,303,0,MIDM</defnstate>
      <valuestate>2,216,226,416,303,0,MIDM</valuestate>
      <nodecolor>65535,52427,65534</nodecolor>
      <reformdef>[Causes,Percentile]</reformdef>
      <reformval>[Causes,Percentile]</reformval>
      <reference>Woodruff TJ, Grillo J, Schoendorf KC: The relationship between selected causes of postneonatal infant mortality and particulate air pollution in the United States. Environ Health Perspect 1997, 105:608-612.</reference>
     </variable>
     <constant name="Woodruff_et_al_or_s_">
      <title>Woodruff et al OR's are associated with PM10</title>
      <definition>Woodruff_et_al__1997</definition>
      <nodelocation>144,64,1</nodelocation>
      <nodesize>48,38</nodesize>
      <nodecolor>65535,57341,1</nodecolor>
     </constant>
     <variable name="Palusibility__infant">
      <title>Palusibility, infants</title>
      <units>Plausibility</units>
      <description>Plausibility that the observed dose-response association actually represents a causal association.</description>
      <definition>Bernoulli(Plausibility2[plausibility1='Infant'])</definition>
      <nodelocation>264,136,1</nodelocation>
      <nodesize>48,24</nodesize>
      <windstate>2,102,90,476,455</windstate>
      <valuestate>2,110,66,416,303,0,CONF</valuestate>
      <nodecolor>19661,48336,65535</nodecolor>
      <att__discretenessinf>[0,0,0,1]</att__discretenessinf>
     </variable>
    </module>
    <module name="Adult_mortality1">
     <title>Adult mortality</title>
     <author>mtad</author>
     <date>22. Novta 2006 13:09</date>
     <defaultsize>48,24</defaultsize>
     <nodelocation>416,64,1</nodelocation>
     <nodesize>48,24</nodesize>
     <diagstate>1,106,57,253,357,17</diagstate>
     <variable name="Pope_et_al__2002">
      <title>Pope et al. 2002</title>
      <units>Relative Risk (RR)</units>
      <description>Results from Pope et al. study (table 2, page 1136).  RR's are associated with 10 ug/m3 change in PM2.5 exposure.</description>
      <definition>Table(Causes,Percentile)(
1.04,1.14,1.23,
1.03,1.09,1.16,
0.95,1.01,1.06,
1,1,1
)</definition>
      <nodelocation>424,48,1</nodelocation>
      <nodesize>48,24</nodesize>
      <windstate>2,228,60,620,446</windstate>
      <defnstate>2,341,87,416,303,0,MIDM</defnstate>
      <valuestate>2,232,242,416,303,0,MIDM</valuestate>
      <nodecolor>65535,52427,65534</nodecolor>
      <reformdef>[Percentile,Causes]</reformdef>
      <reformval>[Causes,Percentile]</reformval>
      <reference>Pope CA, III, Burnett RT, Thun MJ, Calle EE, Krewski D, Ito K, Thurston GD: Lung cancer, cardiopulmonary mortality, and long-term exposure to fine particulate air pollution. JAMA: The Journal Of The American Medical Association 2002, 287:1132-1141.</reference>
     </variable>
     <variable name="Dockery_et_al__1993">
      <title>Dockery et al. 1993</title>
      <units>Relative Risk (RR)</units>
      <description>Results from Dockery et al. study (table 5, page 1758). 

These relative risks have been calculated by comparing the mortality diffrence between most and least polluted cities (difference 18.6 ug/m3).</description>
      <definition>Table(Causes,Percentile)(
0.81,1.37,2.31,
1.11,1.37,1.68,
0.79,1.01,1.3,
1,1,1
)</definition>
      <nodelocation>264,48,1</nodelocation>
      <nodesize>48,24</nodesize>
      <windstate>2,150,30,626,503</windstate>
      <defnstate>2,208,221,416,303,0,MIDM</defnstate>
      <valuestate>2,544,110,416,303,0,MIDM</valuestate>
      <nodecolor>65535,52427,65534</nodecolor>
      <reformdef>[Percentile,Causes]</reformdef>
      <reformval>[Causes,Percentile]</reformval>
      <reference>Dockery DW, Pope CA, III, Xu X, Spengler JD, Ware JH, Fay ME, Ferris BG, Jr., Speizer et a: An association between air pollution and mortality in six U.S. cities. The New England Journal Of Medicine 1993, 329:1753-1759.</reference>
     </variable>
     <chance name="D_prop">
      <title>D prop</title>
      <units>Relative Risk (RR)</units>
      <description>This node change the results of Dockery et al. to probability distributions by calculating standard deviation from the 95%-percentiles.

The last line (if d &lt;=0 then 1 else d) is used to avoid values less than zero, since those values would crash the model.</description>
      <definition>Var a:=Dockery_et_al__1993[Percentile='0.025 fractile'];
Var b:=Dockery_et_al__1993[Percentile='Central'];
Var c:= Dockery_et_al__1993[Percentile='0.975 fractile']; 
Var d:=((c-a)/2)/1.96;
d:=Normal(b,d);
if d &lt;=0 then 1 else d</definition>
      <nodelocation>264,112,1</nodelocation>
      <nodesize>48,24</nodesize>
      <windstate>2,102,90,476,383</windstate>
      <valuestate>2,379,113,522,285,0,CONF</valuestate>
      <att__discretenessinf>[0,0,0,0]</att__discretenessinf>
     </chance>
     <chance name="P_prop">
      <title>P prop</title>
      <units>Relative Risk (RR)</units>
      <description>This node change the results of Pope et al. to probability distributions by calculating standard deviation from the 95%-percentiles.</description>
      <definition>Var a:=Pope_et_al__2002[Percentile='0.025 fractile'];
Var b:=Pope_et_al__2002[Percentile='Central'];
Var c:= Pope_et_al__2002[Percentile='0.975 fractile']; 
Var d:=((c-a)/2)/1.96;
Normal(b,d)</definition>
      <nodelocation>424,112,1</nodelocation>
      <nodesize>48,24</nodesize>
      <windstate>2,285,60,476,323</windstate>
      <valuestate>2,302,58,525,239,0,CONF</valuestate>
      <att__discretenessinf>[0,0,0,0]</att__discretenessinf>
     </chance>
     <index name="Lag">
      <title>Lag</title>
      <definition>Sequence( 0, 40 )</definition>
      <nodelocation>584,80,1</nodelocation>
      <nodesize>48,12</nodesize>
      <windstate>2,102,90,476,354</windstate>
      <valuestate>2,327,145,416,564,0,MIDM</valuestate>
     </index>
     <index name="Studies">
      <title>Studies</title>
      <definition>['Woodruff et al 1997','Pope et al. 2002','Dockery et al. 1993']</definition>
      <nodelocation>216,208,1</nodelocation>
      <nodesize>48,12</nodesize>
     </index>
     <variable name="Studies_pm_contrast">
      <title>Studies PM-contrast</title>
      <units>ug/m3</units>
      <description>The particulate matter contrasts of the epidemiological studies. In Pope et al. and Woodruff et al. studies the contrast is associated with 10 ug/m3 change in particle concentration and in Dockery et al. study with 18.6 ug/m3 change in particle concentrations.</description>
      <definition>Table(Studies)(
10,10,18.6)</definition>
      <nodelocation>216,176,1</nodelocation>
      <nodesize>48,24</nodesize>
      <windstate>2,426,40,476,695</windstate>
      <defnstate>2,446,114,416,303,0,MIDM</defnstate>
      <valuestate>2,200,210,416,303,0,MIDM</valuestate>
      <nodecolor>65535,52427,65534</nodecolor>
      <att__discretenessinf>[0,0,0,0]</att__discretenessinf>
      <reference>Dockery DW, Pope CA, III, Xu X, Spengler JD, Ware JH, Fay ME, Ferris BG, Jr., Speizer et a: An association between air pollution and mortality in six U.S. cities. The New England Journal Of Medicine 1993, 329:1753-1759.

Pope CA, III, Burnett RT, Thun MJ, Calle EE, Krewski D, Ito K, Thurston GD: Lung cancer, cardiopulmonary mortality, and long-term exposure to fine particulate air pollution. JAMA: The Journal Of The American Medical Association 2002, 287:1132-1141.

Woodruff TJ, Grillo J, Schoendorf KC: The relationship between selected causes of postneonatal infant mortality and particulate air pollution in the United States. Environ Health Perspect 1997, 105:608-612.</reference>
     </variable>
     <chance name="Adult_mortality">
      <title>Adult mortality</title>
      <units>Relative Risk (RR)</units>
      <description>The concentration-response coefficient is estimated by drawing values with equal probability from the result distributions reported in the Pope et al. 2002 and Dockery et al. 1993 studies.</description>
      <definition>if Bernoulli(0.5)=1 then exp(ln(D_prop)/Studies_pm_contrast[Studies='Dockery et al. 1993']*10) else exp(ln(P_prop)/Studies_pm_contrast[Studies='Pope et al. 2002']*10)</definition>
      <nodelocation>336,176,1</nodelocation>
      <nodesize>48,24</nodesize>
      <windstate>2,441,96,602,482</windstate>
      <valuestate>2,361,56,605,294,0,CONF</valuestate>
      <graphsetup>Graphtool:0
Distresol:10
Diststeps:1
Cdfresol:5
Cdfsteps:1
Symbolsize:6
Baroverlap:0
Linestyle:1
Frame:1
Grid:1
Ticks:1
Mesh:1
Scales:1
Rotation:45
Tilt:0
Depth:70
Frameauto:1
Showkey:1
Xminimum:1
Xmaximum:4
Yminimum:0
Ymaximum:1.2
Zminimum:1
Zmaximum:1
Xintervals:0
Yintervals:0
Includexzero:0
Includeyzero:0
Includezzero:0
Statsselect:[1,1,1,1,1,0,0,0]
Probindex:[0.05,0.25,0.5,0.75,0.95]
</graphsetup>
      <att__discretenessinf>[0,0,0,0]</att__discretenessinf>
     </chance>
     <chance name="Latency_or_not">
      <title>Latency or not</title>
      <units>Yes/No</units>
      <description>This node use bernoulli function to create yes and no estimates for lag. One means that there is a lag and 0 that there is no lag. This is done to estimate importance and VOI of the model.</description>
      <definition>Bernoulli(0.5)</definition>
      <nodelocation>584,48,1</nodelocation>
      <nodesize>48,24</nodesize>
      <windstate>2,366,108,476,224</windstate>
      <valuestate>2,328,185,371,168,0,MEAN</valuestate>
      <att__discretenessinf>[0,0,0,1]</att__discretenessinf>
      <log>18.3.2005 Jouni Tuomisto
Bernoulli(0.5)=1
=1 on tarpeeton, koska bernoulli tuottaa nollan tai ykk&#x9A;sen.</log>
     </chance>
     <variable name="Plausibility__adult">
      <title>Plausibility, adult</title>
      <units>Plausibility</units>
      <description>Plausibility that the observed dose-response association actually represents a causal association. The plausibility of a health effect is based on author judgmentand in the previous work (Tainio et al. 2005, table 1).</description>
      <definition>Bernoulli(Plausibility2[plausibility1=causes])</definition>
      <nodelocation>216,264,1</nodelocation>
      <nodesize>48,24</nodesize>
      <windstate>2,483,63,476,653</windstate>
      <defnstate>2,455,168,416,303,0,MIDM</defnstate>
      <valuestate>2,386,168,416,303,0,SAMP</valuestate>
      <nodecolor>19661,48336,65535</nodecolor>
      <reformval>[Causes,Run]</reformval>
      <att__discretenessinf>[0,0,0,1]</att__discretenessinf>
      <reference>Tainio M, Tuomisto JT, Hanninen O, Aarnio P, Koistinen KJ, Jantunen MJ, Pekkanen J: Health effects caused by primary fine particulate matter (PM2.5) emitted from buses in the Helsinki metropolitan area, Finland. Risk Anal 2005, 25:151-160.</reference>
      <log>10.11.2005 Marko Tainio
Muutin solmus siten, ett&#x8A; Plausibility saa arvonsa uudesta samannimisest&#x8A; solmusta, jossa on my&#x9A;s Infant mortality mukana.</log>
     </variable>
     <chance name="Adult_plausibility">
      <title>Adult plausibility</title>
      <units>RR</units>
      <description>The concentration-response coefficient after the plausibility have been taken into account.</description>
      <definition>if Plausibility__adult=1 then Adult_mortality else 1</definition>
      <nodelocation>336,264,1</nodelocation>
      <nodesize>48,24</nodesize>
      <windstate>2,396,105,476,272</windstate>
      <valuestate>2,247,17,455,213,0,STAT</valuestate>
      <att__discretenessinf>[0,0,0,0]</att__discretenessinf>
     </chance>
     <variable name="Lag_in_years">
      <title>Lag in years</title>
      <units>Year</units>
      <description>Lag is defined as the time for how long a given fine particle exposure (on a yearly basis) increases the incidence of a health effect. The effect, when measured as relative risk, is assumed to be distributed evenly between exposure and the end of the lag period. The lag estimates were based on the environmental tobacco smoke studies and author judgment. The high lag estimates were used to avoid underestimation of the importance of this variable.</description>
      <definition>Table(Causes)(40,15,1,0)</definition>
      <nodelocation>584,120,1</nodelocation>
      <nodesize>48,24</nodesize>
      <windstate>2,417,27,476,224</windstate>
      <defnstate>2,524,27,416,303,0,MIDM</defnstate>
      <valuestate>2,280,290,416,303,0,MIDM</valuestate>
      <nodecolor>65535,52427,65534</nodecolor>
      <att__discretenessinf>[0,0,0,1]</att__discretenessinf>
     </variable>
    </module>
   </module>
   <module name="Scenarios3">
    <title>Scenarios</title>
    <author>mtad</author>
    <date>25. Octta 2004 10:32</date>
    <defaultsize>48,24</defaultsize>
    <nodelocation>272,208,1</nodelocation>
    <nodesize>48,24</nodesize>
    <diagstate>1,250,42,250,392,17</diagstate>
    <index name="Group">
     <title>Group</title>
     <definition>['&lt; 1','Adults','Elderly']</definition>
     <nodelocation>200,104,1</nodelocation>
     <nodesize>48,12</nodesize>
     <windstate>2,102,90,476,396</windstate>
     <valuestate>2,23,15,188,207,0,MIDM</valuestate>
     <log>21.3.2005 Jouni Tuomisto
Nimetty uudelleen Groups -&gt; Group</log>
    </index>
    <index name="Exposure_year">
     <title>Exposure year</title>
     <definition>[2002,2025]</definition>
     <nodelocation>200,80,1</nodelocation>
     <nodesize>52,12</nodesize>
     <windstate>2,102,90,476,466</windstate>
     <valuestate>2,72,82,416,303,0,MIDM</valuestate>
     <log>21.3.2005 Jouni Tuomisto
Nimi muutettu Exposure_years -&gt; exposure_year</log>
    </index>
    <variable name="Exposure">
     <title>Exposure</title>
     <units>ug/m3/year/age</units>
     <description>This node creates an exposure table to each age groups from year 2002 to year 2200.

The 0-1 year old exposure is assumed to be valid for years 1-6 years, adults exposure valid for years 7-59 and elder exposure for years 60-110.

Between 2002 and 2025 the exposure is changed linearly from year 2002 exposure to year 2025 exposure. Exposure before and after 2002 is assumed to be stable.</description>
     <definition>var exp_corr:= correlate(Samples_to_correlat1,Desired_correlation1);
Var a:= Exp_corr[Col=1];
var b:= Exp_corr[Col=2];
var c:= (b-a)/(2025-2002);
c:= if year&lt;2026 then a+c*(Year-2002) else b;
if c&lt;0 then 0 else c</definition>
     <nodelocation>200,272,1</nodelocation>
     <nodesize>48,24</nodesize>
     <windstate>2,345,25,476,810</windstate>
     <valuestate>2,372,61,348,567,0,MEAN</valuestate>
     <graphsetup>Graphtool:0
Distresol:10
Diststeps:1
Cdfresol:5
Cdfsteps:1
Symbolsize:6
Baroverlap:0
Linestyle:1
Frame:1
Grid:1
Ticks:1
Mesh:1
Scales:1
Rotation:45
Tilt:0
Depth:70
Frameauto:1
Showkey:1
Xminimum:0
Xmaximum:1
Yminimum:0
Ymaximum:1
Zminimum:0
Zmaximum:1
Xintervals:0
Yintervals:0
Includexzero:0
Includeyzero:0
Includezzero:0
Statsselect:[1,1,1,1,1,0,0,0]
Probindex:[0.05,0.25,0.5,0.75,0.95]
</graphsetup>
     <reformval>[Group,Year]</reformval>
     <att__discretenessinf>[0,0,0,0]</att__discretenessinf>
     <log>21.3.2005 Jouni Tuomisto
Exposure_data-solmu sulautettu t&#x8A;h&#x8A;n solmuun. Vanhoista solmuista tehtiin kopiot Old partsiin.

14.4.2005 Marko Tainio
Solmun laskeminen kulutti muistia niin paljon, ett&#x8A; mallia ei saatu ajettua. Poistin kaavasta muistisy&#x9A;p&#x9A;n osuuden (alla) ja siirsin laskennan Life expectance -solmuun.

Poistettu koodi:
var d:= if Year&lt;2002 then a else if Year &lt; 2025 then c else b;
var e:= if Year&lt;2002 then a else max([0,c]);
var f:= if Year&lt;2010 then a else b;
array(Scenario,[0,a,e,d,f,10])</log>
    </variable>
    <variable name="Samples_to_correlat1">
     <title>Samples to Correlate</title>
     <description>The exposure distribution between the year 2002 and 2025 were assumed to be highly correlated. The distribution are correlated this node with the use of Correlate -function.</description>
     <definition>Table(Col)(
Exposure_scenario[Exposure_year=2002],Exposure_scenario[Exposure_year=2025])</definition>
     <nodelocation>200,152,1</nodelocation>
     <nodesize>48,24</nodesize>
     <windstate>2,387,246,476,647</windstate>
     <defnstate>2,77,90,416,303,0,MIDM</defnstate>
     <valuestate>2,318,92,353,332,0,MEAN</valuestate>
     <nodecolor>52425,39321,65535</nodecolor>
     <reformval>[Col,Group]</reformval>
     <att__discretenessinf>[0,0,0,0]</att__discretenessinf>
     <log>22.3.2005 Jouni Tuomisto
Aiemmin k&#x8A;yt&#x9A;ss&#x8A; oli Num_vars, joka m&#x8A;&#x8A;ritteli montako muuttujaa pistet&#x8A;&#x8A;n korreloimaan. T&#x8A;m&#x8A; oli k&#x9A;mpel&#x9A; tapa, ja muutin asian niin, ett&#x8A; t&#x8A;m&#x8A; solmu on indeksoitu Cols-indeksill&#x8A;, jota voi muutta taulua muokatessa. Rows ja Rows1 taas m&#x8A;&#x8A;ritell&#x8A;&#x8A;n copyindex(cols), jolloin ne mukautuvat tilanteeseen automaattisesti kunhan t&#x8A;m&#x8A; taulu on kunnossa.</log>
    </variable>
    <variable name="Desired_correlation1">
     <title>Desired correlation</title>
     <units>Correlation</units>
     <description>The exposure distribution between the year 2002 and 2025 were assumed to be highly correlated. The distribution are correlated in the Samples to Correlate -node and this node describes the desired correlation between the years (0.9).</description>
     <definition>Table(Row,Col)(
1,0.9,
0.9,1)</definition>
     <nodelocation>200,208,1</nodelocation>
     <nodesize>48,24</nodesize>
     <defnstate>2,359,96,416,303,0,MIDM</defnstate>
     <nodecolor>52425,39321,65535</nodecolor>
     <reformdef>[Col,Row]</reformdef>
     <reformval>[Col,Row]</reformval>
     <att__discretenessinf>[0,0,0,0]</att__discretenessinf>
    </variable>
    <variable name="Exposure_scenario">
     <title>Exposure scenario</title>
     <units>ug/m3</units>
     <description>Exposure estimates for three different age groups and two years. These exposure estimates have been estimates from the Otto H&#x8A;nninen's exposure model that is based on EXPOLIS-Helsinki study. See article for details.</description>
     <definition>Table(Exposure_year,Group)(
Lognormal(0.31,3.27),Lognormal(0.56,2.81),Lognormal(0.55,3.08),
Lognormal(0.14,3.56),Lognormal(0.21,2.94),Lognormal(0.2,3.24)
)</definition>
     <nodelocation>200,48,1</nodelocation>
     <nodesize>48,24</nodesize>
     <windstate>2,360,57,476,371</windstate>
     <defnstate>2,530,84,416,303,0,MIDM</defnstate>
     <valuestate>2,296,66,416,303,0,MEAN</valuestate>
     <nodecolor>65535,52427,65534</nodecolor>
     <graphsetup>Graphtool:0
Distresol:10
Diststeps:1
Cdfresol:5
Cdfsteps:1
Symbolsize:6
Baroverlap:0
Linestyle:1
Frame:1
Grid:1
Ticks:1
Mesh:1
Scales:1
Rotation:45
Tilt:0
Depth:70
Frameauto:1
Showkey:1
Xminimum:0
Xmaximum:1
Yminimum:0
Ymaximum:1
Zminimum:0
Zmaximum:1
Xintervals:0
Yintervals:0
Includexzero:0
Includeyzero:0
Includezzero:0
Statsselect:[1,1,1,1,1,0,0,0]
Probindex:[0.05,0.25,0.5,0.75,0.95]
</graphsetup>
     <reformdef>[Exposure_year,Group]</reformdef>
     <reformval>[Exposure_year,Group]</reformval>
     <att__discretenessinf>[0,0,0,0]</att__discretenessinf>
    </variable>
    <index name="Row">
     <title>Row</title>
     <description>This is the row index for the arrays.  The number of rows and cols must be equal.</description>
     <definition>[1,2]</definition>
     <nodelocation>376,120,1</nodelocation>
     <nodesize>48,12</nodesize>
     <valuestate>1,104,114,416,303,0,MIDM</valuestate>
     <log>22.3.2005 Jouni Tuomisto
Aiemmin k&#x8A;yt&#x9A;ss&#x8A; oli Num_vars, joka m&#x8A;&#x8A;ritteli montako muuttujaa pistet&#x8A;&#x8A;n korreloimaan. T&#x8A;m&#x8A; oli k&#x9A;mpel&#x9A; tapa, ja muutin asian niin, ett&#x8A; Samples_to_correlate on indeksoitu Cols-indeksill&#x8A;, jota voi muutta taulua muokatessa. Rows ja Rows1 taas m&#x8A;&#x8A;ritell&#x8A;&#x8A;n copyindex(cols), jolloin ne mukautuvat tilanteeseen automaattisesti kunhan t&#x8A;m&#x8A; taulu on kunnossa.</log>
    </index>
    <index name="Col">
     <title>Col</title>
     <description>This is the column index for the arrays.  The number of rows and cols must be equal.</description>
     <definition>[1,2]</definition>
     <nodelocation>376,96,1</nodelocation>
     <nodesize>48,12</nodesize>
     <valuestate>2,136,146,416,303,0,MIDM</valuestate>
     <log>22.3.2005 Jouni Tuomisto
Aiemmin k&#x8A;yt&#x9A;ss&#x8A; oli Num_vars, joka m&#x8A;&#x8A;ritteli montako muuttujaa pistet&#x8A;&#x8A;n korreloimaan. T&#x8A;m&#x8A; oli k&#x9A;mpel&#x9A; tapa, ja muutin asian niin, ett&#x8A; Samples_to_correlate on indeksoitu Cols-indeksill&#x8A;, jota voi muutta taulua muokatessa. Rows ja Rows1 taas m&#x8A;&#x8A;ritell&#x8A;&#x8A;n copyindex(cols), jolloin ne mukautuvat tilanteeseen automaattisesti kunhan t&#x8A;m&#x8A; taulu on kunnossa.</log>
    </index>
    <function name="Correlate">
     <parameters>(data:prob; correl)</parameters>
     <title>Correlate</title>
     <description>This model reorders a group of probabilistic variable samples so that they mimic a desired correlation structure as closely as possible.

Input variables

Data: The variables to be correlated. They may be of any distribution type; lognormal, beta, normal, etc., even different distributions for each variable are allowed.  They must all have the same sample size. All the variables must be in one array indexed by Col index, one variable per one row of Col.  If you are explicitly providing the samples (not analytically specifying distributions) then index this node by Run, and set the sample size in the Uncertainty Setup menu to equal the number of samples you have. The array data MUST have indexes Run and Col, but it may have other dimensions as well. Each additional dimension is treated independently.

Correl: This is the correlation matrix of the distributions from which I would like to sample.  Being a Spearman correlation matrix, it must be symmetric. It must be indexed by Col and Row indexes.

Col, Row: Indexes for data variables and correlation matrix. These are NOT parameters in the function but global variables. They must be of the same size and content. It is recommended that they are lists of numbers 1..number of variables. The indexes are located beside the Correlate function. Note that if you have several groups of correlated variables, you must use the same Col and Row indexes even if the groups are not of the same size.

Introduction

For more information on this method see Iman, R.L., and Conover, W.J., &quot;A distribution free approach to inducing rank correlation among input variables&quot;, Commun. Statist.-Simula. Computa. (Marcel Dekker,Inc.), 11(3), 1982, 311-334.
This model reorders a group of probabilistic variable samples so that they mimic a desired correlation structure as closely as possible.
The Scores local variable requires columns with identical numbers, but rearranged (i.e., Median Hypercube sampling).  This variable should be hardwired to a MHS sample of the desired sample size (or a set of Van Der Warden scores-see Iman and Conover ref) if other portions of your model require selection of a different sampling technique.

The procedure

Var b:
This takes the Cholesky decomposition of the correlation matrix.
The desired correlation matrix, reindexed so that the inner product can be taken.

Var a:
In order to generate the joint normal we start with a vector of independent unit normal variables. It should contain the same numbers (scores) in each column, rearranged randomly.  Median Latin Hypercube sampling provides the appropriate sample.  If you want to use another sampling technique in your model, you should hard-wire this node to contain an MLH sample of the appropriate sample size (or a set of Van Der Warden Scores-see the Iman and Conover ref).
The calculations adjust the transformed matrix to account for the fact that the scores' correlation matrix is not the identity matrix; i.e., the scores samples are slightly correlated.
The correlation matrix for the scores.
The decomposition of the scores correlation matrix.
The inversion of the decomposed correlation matrix.
The matrix [inner] product of the decomposed desired correlation matrix (Var b) and the transformed score correlation matrix.
The transpose of the product provides us with a final matrix.  In the next step we multiply the scores by this matrix to create a sample with the precise correlation matrix desired.
After adjusting for the correlation in the Scores, we arrive at a set of score samples that have exactly the desired correlation.  The transformation of the unit normal scores affects their marginal distributions slightly.
The ranks of the unit normal sample points are used to reorder the desired sample.  Used to rerank the samples in the desired distributions, simulating the desired correlation while preserving the marginal distributions of the sample.

Var c:
The ranks of your samples to be correlated.
This reordered sample matrix is the primary output of this model.  It contains the samples reordered so that they mimic (as closely as possible) the desired correlation structure.
Larger sample sizes provide samples which more closely match the desired correlation structure.</description>
     <definition>for z[col,run]:= data do (
index row1:= copyindex(Row);
var b:= Decompose(correl);
b:= array(row1,Row,b);

var scores:= sample(normal(0*Row,1));
var a:= Correlation(Scores,Scores[Row=Col]);
a:= Decompose(a,Row,Col);
a:= invert(a,Row,Col);
a:= sum(b*a,Row);
a:= array(Col,Row,transpose(a,row1,Col));
a:= Sum((Scores*a),Row);
a:= Rank(a,Run);

var c:= rank(z,run);
for x:=run do (
for y:=Col do ( 
z[Col=y,run=subindex((c[Col=y]),(a[Col=y,run=x]), run)])))</definition>
     <nodelocation>376,64,1</nodelocation>
     <nodesize>48,24</nodesize>
     <windstate>2,316,22,476,596</windstate>
     <paramnames>data,correl</paramnames>
     <log>24.3.2005 Jouni Tuomisto
Parin viime p&#x8A;iv&#x8A;n aikana yhdistin koko korrelaatiomokkulan yhdeksi funktioksi siten, ett&#x8A; descriptionit yhdistettiin sujuvaksi tekstiksi. Hommassa huomattiin virhe, eli se, ett&#x8A; ik&#x8A;ryhm&#x8A;t olivat korreloituneet vahvasti. T&#x8A;m&#x8A; johtuu siit&#x8A;, ett&#x8A; datassa ylim&#x8A;&#x8A;r&#x8A;iset indeksit jostain syyst&#x8A; korreloidaan kesken&#x8A;&#x8A;n identtisell&#x8A; rankingill&#x8A;. T&#x8A;st&#x8A; p&#x8A;&#x8A;stiin sill&#x8A;, ett&#x8A; luotiin uusi loop z, joka ajaa koko homman l&#x8A;pi jokaiselle runin ja colin lis&#x8A;ksi olevalle indeksille rivi rivilt&#x8A;.
T&#x8A;ll&#x9A;in ilmeni uusi ongelma: jos col m&#x8A;&#x8A;ritell&#x8A;&#x8A;n local variableksi, ohjelma kaatuu, mutta jos se pidet&#x8A;&#x8A;n global variablena, homma toimii moitteetta. T&#x8A;m&#x8A; johtaa siis siihen, ett&#x8A; yhdess&#x8A; mallissa voidaan k&#x8A;ytt&#x8A;&#x8A; vain yht&#x8A; col ja row -indeksi&#x8A;, vaikka korreloitavia muuttujapareja tai -ryhmi&#x8A; olisi useampiakin. T&#x8A;m&#x8A;n kanssa on kuitenkin el&#x8A;minen.</log>
    </function>
   </module>
   <index name="Scenario">
    <title>Scenario</title>
    <definition>['Current with traffic','Reduced traffic emissions','Current without traffic','Additional exposure']</definition>
    <nodelocation>272,304,1</nodelocation>
    <nodesize>48,12</nodesize>
    <windstate>2,734,57,476,467</windstate>
    <valuestate>2,261,19,416,303,0,MIDM</valuestate>
    <log>21.3.2005 Jouni Tuomisto
Nimetty uudelleen Scenarios -&gt; Scenario</log>
   </index>
   <variable name="Age_group">
    <title>Age group</title>
    <description>Assisstance node for the calculations.</description>
    <definition>if age &lt; 7 then '&lt; 1' else if age &lt;60 then 'Adults' else 'Elderly'</definition>
    <nodelocation>56,272,1</nodelocation>
    <nodesize>48,24</nodesize>
    <windstate>2,102,90,476,428</windstate>
    <defnstate>2,102,123,416,303,0,MIDM</defnstate>
    <valuestate>2,152,49,416,654,0,MIDM</valuestate>
    <nodecolor>52425,39321,65535</nodecolor>
    <att__discretenessinf>[0,0,1,0]</att__discretenessinf>
   </variable>
   <chance name="Discount">
    <title>Discount</title>
    <units>%</units>
    <description>The discount rate used in the calculations. The discount was assumed to be uncertain.</description>
    <definition>Uniform( 0.02, 0.06 )</definition>
    <indexvals>[0,0.5,1,2.5,5,7.5]</indexvals>
    <nodelocation>160,272,1</nodelocation>
    <nodesize>48,24</nodesize>
    <windstate>2,102,90,476,440</windstate>
    <valuestate>2,268,89,416,303,0,SAMP</valuestate>
    <nodecolor>52425,39321,65535</nodecolor>
    <att__discretenessinf>[0,0,0,0]</att__discretenessinf>
    <reference>Hurley F, Hunt A, Cowie H, Holland M, Miller B, Pye S, Watkiss P: Methodology Paper (Volume 2) for Service Contract for carrying out cost-benefit analysis of air quality related issues, in particular in the clean air for Europe (CAFE) programme. In Methodology for the Cost-Benefit analysis for CAFE: Volume 2: Health Impact Assessment. pp. 1-159: AEA Technology Environment; 2005:1-159.</reference>
   </chance>
   <module name="Background_incidence">
    <title>Background incidence</title>
    <author>mtad</author>
    <date>16. Novta 2004 13:39</date>
    <defaultsize>48,24</defaultsize>
    <nodelocation>272,152,1</nodelocation>
    <nodesize>48,24</nodesize>
    <diagstate>1,232,45,944,373,17</diagstate>
    <fontstyle>Arial, 13</fontstyle>
    <index name="Self1">
     <title>Year.data</title>
     <definition>sequence(1988,2002,1)</definition>
     <nodelocation>632,88,1</nodelocation>
     <nodesize>48,12</nodesize>
     <windstate>2,464,101,476,508</windstate>
     <valuestate>2,72,82,416,720,0,MIDM</valuestate>
     <log>21.3.2005 Jouni Tuomisto
Nimi muutettu yksikk&#x9A;&#x9A;n ja olen soveltanut RNI:n tyyppien k&#x8A;ytt&#x8A;m&#x8A;&#x8A; merkint&#x8A;&#x8A;, ett&#x8A; jos on samaa ilmi&#x9A;t&#x8A; (Year) kuvaavia muuttujia, ne erotetaan toisistaan loppuun lis&#x8A;tt&#x8A;vill&#x8A; m&#x8A;&#x8A;reill&#x8A;: Data years -&gt; Year.data</log>
    </index>
    <function name="Si_pi">
     <parameters>(data, kerroin;karkea,tarkka:indextype;indtieto)</parameters>
     <title>Si_pi</title>
     <description>Data = data to be divided into more detailed parts
Kerroin = relative weight inside a cluster
Karkea = index for the clustered data
Tarkka = index for the detailed data
Indtieto = Data about which detailed item belongs to which cluster</description>
     <definition>var a:=sum((if indtieto=karkea then kerroin else 0), tarkka);
a:= sum((if indtieto=karkea then a else 0), karkea);
a:= kerroin/a;
sum((if indtieto=karkea then data*a else 0), karkea)</definition>
     <nodelocation>632,48,1</nodelocation>
     <nodesize>48,24</nodesize>
     <windstate>2,657,105,476,494</windstate>
     <paramnames>data,kerroin,karkea,tarkka,indtieto</paramnames>
    </function>
    <variable name="Baseline_mortality">
     <title>Baseline mortality</title>
     <units>Background risk</units>
     <description>This node calculates background risk from the population and mortality data. The second last line replece the risk estimates of ages 100-110 with the risk estimates of the age 99. The last line remoes the negative risk estimates cretaed by normal ditribution.</description>
     <definition>Table(Age,Causes)(
0,0,0,0,
0,41.2913382596674u,3.83176479743371m,240.074014760817u,
0,2.63243267653562u,246.254117751017u,15.2669850014255u,
0,2.66736396663347u,253.63121037129u,15.6535970571734u,
0,2.73044848256312u,260.088417340209u,16.0496038991851u,
0,2.73744910075801u,265.185379034928u,16.3592140024443u,
0,7.21304973318094u,58.4176540006829u,49.8315375791504u,
0,7.33066365542241u,59.0273376944116u,50.3831104071885u,
0,7.67087861206403u,59.6227470247116u,51.2963772273646u,
0,7.92594635002544u,59.894379337307u,52.4828132122499u,
0,8.09865729816968u,60.6757856457721u,53.1030513798921u,
0,12.4552677818532u,80.3611100341252u,36.965588803096u,
0,12.5971652930529u,81.5619756062425u,37.7501554969311u,
0,12.5755366860835u,82.2165226902659u,38.3075296074816u,
0,12.613451125839u,82.670229539638u,38.8340464957167u,
0,12.7215279751785u,83.1286693780168u,39.4420113154118u,
2.89706873334517u,11.0958071034142u,117.720981532532u,364.205518805758u,
2.91454747387527u,10.7379215852137u,116.796757378365u,366.158482011681u,
3.12032168612247u,10.3794937687433u,117.140961670736u,367.723003373404u,
3.08432919402639u,10.1614460514567u,116.26216616361u,365.171289139708u,
3.04655089686497u,9.58521025924519u,107.434458083512u,339.502240590783u,
0,31.2585495610555u,172.662955795472u,524.687772849451u,
0,31.2585495610555u,172.662955795472u,524.687772849451u,
0,31.2585495610555u,172.662955795472u,524.687772849451u,
0,31.2585495610555u,172.662955795472u,524.687772849451u,
0,31.2585495610555u,172.662955795472u,524.687772849451u,
1.69260414919196u,53.7651279127852u,184.752101435634u,518.116678313288u,
1.69260414919196u,53.7651279127852u,184.752101435634u,518.116678313288u,
1.69260414919196u,53.7651279127852u,184.752101435634u,518.116678313288u,
1.69260414919196u,53.7651279127852u,184.752101435634u,518.116678313288u,
1.69260414919196u,53.7651279127852u,184.752101435634u,518.116678313288u,
4.21248504377668u,105.303730700479u,339.917253991366u,667.445141050369u,
4.21248504377668u,105.303730700479u,339.917253991366u,667.445141050369u,
4.21248504377668u,105.303730700479u,339.917253991366u,667.445141050369u,
4.21248504377668u,105.303730700479u,339.917253991366u,667.445141050369u,
4.21248504377668u,105.303730700479u,339.917253991366u,667.445141050369u,
13.5228524318515u,243.544839356719u,641.467156924907u,835.432154088811u,
13.5228524318515u,243.544839356719u,641.467156924907u,835.432154088811u,
13.5228524318515u,243.544839356719u,641.467156924907u,835.432154088811u,
13.5228524318515u,243.544839356719u,641.467156924907u,835.432154088811u,
13.5228524318515u,243.544839356719u,641.467156924907u,835.432154088811u,
53.7847592179731u,471.099198072709u,1.03151612221314m,953.118893571716u,
53.7847592179731u,471.099198072709u,1.03151612221314m,953.118893571716u,
53.7847592179731u,471.099198072709u,1.03151612221314m,953.118893571716u,
53.7847592179731u,471.099198072709u,1.03151612221314m,953.118893571716u,
53.7847592179731u,471.099198072709u,1.03151612221314m,953.118893571716u,
101.53027511517u,859.655348578673u,1.63529130670887m,1.12873056519926m,
101.53027511517u,859.655348578673u,1.63529130670887m,1.12873056519926m,
101.53027511517u,859.655348578673u,1.63529130670887m,1.12873056519926m,
101.53027511517u,859.655348578673u,1.63529130670887m,1.12873056519926m,
101.53027511517u,859.655348578673u,1.63529130670887m,1.12873056519926m,
290.337392142779u,1.47231694949434m,2.38422553623742m,1.10812636029597m,
290.337392142779u,1.47231694949434m,2.38422553623742m,1.10812636029597m,
290.337392142779u,1.47231694949434m,2.38422553623742m,1.10812636029597m,
290.337392142779u,1.47231694949434m,2.38422553623742m,1.10812636029597m,
290.337392142779u,1.47231694949434m,2.38422553623742m,1.10812636029597m,
545.843885847804u,2.49384310938674m,3.38833602634318m,1.18637191931363m,
545.843885847804u,2.49384310938674m,3.38833602634318m,1.18637191931363m,
545.843885847804u,2.49384310938674m,3.38833602634318m,1.18637191931363m,
545.843885847804u,2.49384310938674m,3.38833602634318m,1.18637191931363m,
545.843885847804u,2.49384310938674m,3.38833602634318m,1.18637191931363m,
1.03958369962056m,4.75775228887327m,5.29808611699362m,1.18668752007471m,
1.03958369962056m,4.75775228887327m,5.29808611699362m,1.18668752007471m,
1.03958369962056m,4.75775228887327m,5.29808611699362m,1.18668752007471m,
1.03958369962056m,4.75775228887327m,5.29808611699362m,1.18668752007471m,
1.03958369962056m,4.75775228887327m,5.29808611699362m,1.18668752007471m,
1.62151205642706m,8.23128316806417m,8.36354422823745m,1.10424784096888m,
1.62151205642706m,8.23128316806417m,8.36354422823745m,1.10424784096888m,
1.62151205642706m,8.23128316806417m,8.36354422823745m,1.10424784096888m,
1.62151205642706m,8.23128316806417m,8.36354422823745m,1.10424784096888m,
1.62151205642706m,8.23128316806417m,8.36354422823745m,1.10424784096888m,
2.23752563428082m,0.0142384560314442,0.0133735494548663,1.26013545529329m,
2.23752563428082m,0.0142384560314442,0.0133735494548663,1.26013545529329m,
2.23752563428082m,0.0142384560314442,0.0133735494548663,1.26013545529329m,
2.23752563428082m,0.0142384560314442,0.0133735494548663,1.26013545529329m,
2.23752563428082m,0.0142384560314442,0.0133735494548663,1.26013545529329m,
2.54530933541642m,0.0251610877535085,0.02090864890069,1.51957118888144m,
2.54530933541642m,0.0251610877535085,0.02090864890069,1.51957118888144m,
2.54530933541642m,0.0251610877535085,0.02090864890069,1.51957118888144m,
2.54530933541642m,0.0251610877535085,0.02090864890069,1.51957118888144m,
2.54530933541642m,0.0251610877535085,0.02090864890069,1.51957118888144m,
2.39103892284978m,0.0443668498810761,0.0339080151365642,2.52349864389793m,
2.39103892284978m,0.0443668498810761,0.0339080151365642,2.52349864389793m,
2.39103892284978m,0.0443668498810761,0.0339080151365642,2.52349864389793m,
2.39103892284978m,0.0443668498810761,0.0339080151365642,2.52349864389793m,
2.39103892284978m,0.0443668498810761,0.0339080151365642,2.52349864389793m,
1.82032819522878m,0.0761421324342565,0.0582761940074508,4.18989694392916m,
1.82032819522878m,0.0761421324342565,0.0582761940074508,4.18989694392916m,
1.82032819522878m,0.0761421324342565,0.0582761940074508,4.18989694392916m,
1.82032819522878m,0.0761421324342565,0.0582761940074508,4.18989694392916m,
1.82032819522878m,0.0761421324342565,0.0582761940074508,4.18989694392916m,
1.71543546429424m,0.118730996642086,0.0945872004529855,7.10475732322211m,
1.71543546429424m,0.118730996642086,0.0945872004529855,7.10475732322211m,
1.71543546429424m,0.118730996642086,0.0945872004529855,7.10475732322211m,
1.71543546429424m,0.118730996642086,0.0945872004529855,7.10475732322211m,
1.71543546429424m,0.118730996642086,0.0945872004529855,7.10475732322211m,
655.478015283216u,0.0977765380379403,0.0979096122420301,5.943064181206m,
655.478015283216u,0.0977765380379403,0.0979096122420301,5.943064181206m,
655.478015283216u,0.0977765380379403,0.0979096122420301,5.943064181206m,
655.478015283216u,0.0977765380379403,0.0979096122420301,5.943064181206m,
655.478015283216u,0.0977765380379403,0.0979096122420301,5.943064181206m,
655.478015283216u,0.0977765380379403,0.0979096122420301,5.943064181206m,
655.478015283216u,0.0977765380379403,0.0979096122420301,5.943064181206m,
655.478015283216u,0.0977765380379403,0.0979096122420301,5.943064181206m,
655.478015283216u,0.0977765380379403,0.0979096122420301,5.943064181206m,
655.478015283216u,0.0977765380379403,0.0979096122420301,5.943064181206m,
655.478015283216u,0.0977765380379403,0.0979096122420301,5.943064181206m,
655.478015283216u,0.0977765380379403,0.0979096122420301,5.943064181206m,
655.478015283216u,0.0977765380379403,0.0979096122420301,5.943064181206m,
655.478015283216u,0.0977765380379403,0.0979096122420301,5.943064181206m,
655.478015283216u,0.0977765380379403,0.0979096122420301,5.943064181206m,
655.478015283216u,0.0977765380379403,0.0979096122420301,5.943064181206m
)</definition>
     <nodelocation>224,184,1</nodelocation>
     <nodesize>48,24</nodesize>
     <windstate>2,789,108,476,506</windstate>
     <valuestate>2,471,17,481,728,0,MIDM</valuestate>
     <nodecolor>65535,52427,65534</nodecolor>
     <reformdef>[Causes,Age]</reformdef>
     <reformval>[Causes,Age]</reformval>
     <att__totalsindex>[Index Causes]</att__totalsindex>
     <att__discretenessinf>[0,0,0,0]</att__discretenessinf>
    </variable>
    <variable name="Survival_curve">
     <title>Survival curve</title>
     <description>Survival curve based on the estimates background hazard rates.</description>
     <definition>Dynamic(1,Self[Time-1]*(1-(Sum(Baseline_mortality[Age=Time], causes))))</definition>
     <nodelocation>344,184,1</nodelocation>
     <nodesize>48,24</nodesize>
     <windstate>2,336,99,476,224</windstate>
     <valuestate>2,51,7,1073,768,1,MIDM</valuestate>
     <reformval>[Time,Run]</reformval>
     <att__discretenessinf>[0,0,0,0]</att__discretenessinf>
    </variable>
    <module name="Table_2_calculation">
     <title>Table 2 calculation</title>
     <author>mtad</author>
     <date>22. Novta 2006 13:09</date>
     <defaultsize>48,24</defaultsize>
     <nodelocation>344,88,1</nodelocation>
     <nodesize>48,24</nodesize>
     <diagstate>1,40,12,265,432,17</diagstate>
     <index name="Age_category">
      <title>age.category</title>
      <definition>['0','1-4','5-9','10-14','15-19','20-24','25-29','30-34','35-39','40-44','45-49','50-54','55-59','60-64','65-69','70-74','75-79','80-84','85-89','90-94','95-99','100-104','105-110']</definition>
      <nodelocation>200,304,1</nodelocation>
      <nodesize>48,12</nodesize>
      <windstate>2,294,138,476,596</windstate>
     </index>
     <variable name="Age_category1">
      <title>Age.category</title>
      <description>Instructions for the calculation</description>
      <definition>Table(Age_category,Age_category_updown)(
0,0,
1,4,
5,9,
10,14,
15,19,
20,24,
25,29,
30,34,
35,39,
40,44,
45,49,
50,54,
55,59,
60,64,
65,69,
70,74,
75,79,
80,84,
85,89,
90,94,
95,99,
100,104,
105,110
)</definition>
      <nodelocation>200,56,1</nodelocation>
      <nodesize>48,24</nodesize>
      <defnstate>2,493,-1,416,795,0,MIDM</defnstate>
      <valuestate>2,382,32,416,666,0,MIDM</valuestate>
      <nodecolor>65535,52427,65534</nodecolor>
      <reformdef>[Age_category_updown,Age_category]</reformdef>
      <reformval>[Age_category_updown,Age_category]</reformval>
     </variable>
     <index name="Age_category_updown">
      <title>age.category.updown</title>
      <definition>['Lower','Upper']</definition>
      <nodelocation>200,96,1</nodelocation>
      <nodesize>48,20</nodesize>
     </index>
     <variable name="Population_2002">
      <title>Population.2002</title>
      <units>Number/a</units>
      <description>Year 2002 population divided to the form used in table 2.</description>
      <definition>var a:=if age&gt;=Age_category1[Age_category_updown=&quot;Lower&quot;] AND age&lt;=Age_category1[Age_category_updown=&quot;Upper&quot;] then population else 0;
a:=sum(a,age);
a[Year_data=2002]</definition>
      <nodelocation>200,152,1</nodelocation>
      <nodesize>48,24</nodesize>
      <windstate>2,267,3,476,410</windstate>
      <valuestate>2,404,99,330,492,0,MIDM</valuestate>
      <reformval>[Self,Age_category]</reformval>
     </variable>
     <variable name="Mortality_average">
      <title>Mortality.average</title>
      <units>number/a</units>
      <description>Average mortality data divided to the form used in table 2.</description>
      <definition>Table(Causes,Age_category)(
0,0,0,0,0.133333333333333,0,0.133333333333333,0.333333333333333,1,3.93333333333333,6.93333333333333,17.3333333333333,25.4,38.9333333333333,50.4666666666667,57.1333333333333,51.2,33.4,13.3333333333333,3.73333333333333,0.533333333333333,0.4,0,
0.48,0.12,0.4,0.6,0.466666666666667,2.06666666666667,4.26666666666667,8.2,17.8666666666667,34.5333333333333,58.7333333333333,85.8,113.2,176.4,255.133333333333,360.666666666667,501,616.266666666667,547.533333333333,281.533333333333,72.1333333333333,4.73333333333333,0,
44.9066666666667,11.2266666666667,3.06666666666667,4,5.46666666666667,11.3333333333333,14.6,26.6,46.8666666666667,74.8,112.4,143.466666666667,159.733333333333,199.6,261.266666666667,343.266666666667,418.666666666667,471.866666666667,419.6,227,73.0666666666667,5.26666666666667,0,
2.82666666666667,0.706666666666667,2.66666666666667,1.86666666666667,16.8666666666667,33.6,41.2,52.0666666666667,61.1333333333333,69.5333333333333,77.6,65.7333333333333,54.9333333333333,44.5333333333333,34.5333333333333,32.3333333333333,30.3333333333333,35,30.2,16.4,4.46666666666667,0.666666666666667,0
)</definition>
      <nodelocation>200,216,1</nodelocation>
      <nodesize>48,24</nodesize>
      <windstate>2,201,6,476,224</windstate>
      <valuestate>2,185,36,752,645,0,MIDM</valuestate>
      <nodecolor>65535,52427,65534</nodecolor>
      <reformdef>[Causes,Age_category]</reformdef>
      <reformval>[Causes,Age_category]</reformval>
     </variable>
     <variable name="Hb_average">
      <title>hb.average</title>
      <description>Average background hazard rate data divided to the form used in table 2.</description>
      <definition>Var a:=Mortality_average/Population_2002;
a:= if a=inf then 0 else a;
a:=if isnan (a)=1 then 0 else a;
a</definition>
      <nodelocation>200,272,1</nodelocation>
      <nodesize>48,24</nodesize>
      <windstate>2,417,57,476,512</windstate>
      <valuestate>2,379,29,455,600,0,MIDM</valuestate>
      <reformval>[Causes,Age_category]</reformval>
     </variable>
     <text name="Te2">
      <description>T&#x8A;n&#x8A; solmu lasketaan Mortality solmusta!</description>
      <nodelocation>88,216,-1</nodelocation>
      <nodesize>48,36</nodesize>
     </text>
    </module>
    <module name="Population_data">
     <title>Population data</title>
     <author>mtad</author>
     <date>22. Novta 2006 13:09</date>
     <defaultsize>48,24</defaultsize>
     <nodelocation>112,88,1</nodelocation>
     <nodesize>48,24</nodesize>
     <diagstate>1,736,54,226,366,17</diagstate>
     <index name="Gender_pop">
      <title>Gender.pop</title>
      <definition>['Male','Female']</definition>
      <nodelocation>296,96,1</nodelocation>
      <nodesize>48,12</nodesize>
      <windstate>2,102,90,476,334</windstate>
      <log>21.3.2005 Jouni Tuomisto
Nimi muutettu Genders1 -&gt; Gender.pop</log>
     </index>
     <variable name="Population_data1">
      <title>Population data</title>
      <units>number</units>
      <description>Population data for years 1988-2002. Data was copied from the Statistic Finland 26.1.2005 to file P&#x8A;&#x8A;kaupunkiseudun v&#x8A;est&#x9A; 1988-2002_02.xls in the N:\Huippuyksikko\Heat\Data\ -folder</description>
      <definition>Table(Year_data,Gender_pop,Age_population,Cities)(
1366,3018,44,1184,
1288,2679,36,1081,
1268,2584,35,1154,
1222,2611,34,1095,
1339,2501,35,1098,
1285,2592,54,1193,
1321,2629,44,1155,
1214,2412,59,1052,
1245,2389,54,1088,
1228,2346,49,1109,
1254,2317,64,1060,
1204,2276,67,1121,
1312,2417,79,1105,
1254,2406,65,1132,
1134,2179,71,989,
1036,1991,52,938,
1079,2172,70,952,
1029,2140,75,1037,
1021,2295,65,1011,
982,2475,58,1019,
6102,18.573K,370,6407,
7121,22.834K,251,6988,
7505,20.573K,221,7019,
7826,19.375K,230,7077,
8352,20.903K,384,7542,
5558,14.705K,301,5185,
4154,12.683K,247,4033,
3407,11.635K,203,3053,
2649,9856,171,2141,
1763,7258,113,1235,
1252,5598,69,816,
856,4385,48,594,
389,2389,30,290,
136,772,12,85,
21,188,1,20,
0,27,0,1,
1268,2980,41,1177,
1210,2615,44,1098,
1154,2444,43,1018,
1183,2455,43,1064,
1268,2532,43,1055,
1262,2542,45,1118,
1281,2429,44,1065,
1158,2355,47,1001,
1168,2169,53,1013,
1217,2257,53,1047,
1035,2273,48,1010,
1240,2241,63,1008,
1239,2229,57,1040,
1170,2236,70,996,
1134,2280,63,1011,
905,1939,49,882,
936,2000,53,871,
1033,2244,68,962,
1053,2350,63,1003,
993,2877,66,1022,
6495,21.961K,380,6484,
7449,24.842K,249,6853,
7813,21.837K,224,6938,
8434,21.599K,293,7664,
8980,23.298K,448,7901,
5901,16.817K,356,5254,
4376,14.616K,258,4107,
3808,13.947K,202,3269,
3006,13.705K,183,2409,
2448,13.143K,144,1862,
1956,12.295K,119,1518,
1589,11.574K,96,1232,
948,7895,70,728,
358,3455,30,316,
86,1145,7,88,
8,206,1,14,
1375,3171,41,1218,
1365,2874,40,1155,
1265,2588,34,1060,
1261,2504,39,1107,
1213,2569,36,1052,
1311,2452,35,1078,
1279,2527,56,1171,
1305,2560,47,1122,
1204,2380,63,1044,
1233,2348,58,1084,
1214,2311,54,1095,
1259,2281,65,1045,
1187,2273,70,1094,
1311,2407,79,1086,
1247,2390,69,1121,
1140,2158,68,994,
1035,1982,52,945,
1077,2192,69,948,
1034,2163,74,1035,
1034,2412,58,1016,
5980,17.959K,340,6323,
7224,23.29K,263,7195,
7496,20.662K,200,6967,
7531,18.822K,241,6746,
8643,21.311K,368,7743,
5864,15.241K,312,5423,
4372,12.972K,243,4203,
3395,11.508K,207,3103,
2783,9938,173,2277,
1889,7607,129,1379,
1196,5319,67,789,
901,4320,51,570,
421,2484,29,302,
147,838,9,96,
24,216,2,21,
0,25,0,4,
1282,2888,58,1138,
1259,2857,40,1127,
1186,2514,46,1062,
1120,2373,43,986,
1165,2384,45,1046,
1266,2474,47,1017,
1238,2508,45,1107,
1269,2386,45,1037,
1156,2330,50,985,
1156,2139,53,989,
1224,2261,53,1023,
1031,2249,51,990,
1234,2226,67,992,
1228,2211,56,1031,
1150,2225,69,985,
1122,2274,65,1006,
917,1944,52,877,
956,2036,55,873,
1043,2314,71,984,
1098,2720,60,1029,
6386,21.305K,366,6318,
7476,25.177K,263,7109,
7740,21.572K,226,6808,
8248,21.043K,289,7331,
9300,23.933K,420,8201,
6192,17.165K,365,5517,
4683,15.022K,288,4313,
3784,13.707K,201,3344,
3094,13.598K,181,2511,
2605,13.598K,155,1992,
1928,11.606K,122,1462,
1557,11.321K,90,1234,
1043,8171,79,792,
391,3640,30,332,
98,1175,9,87,
11,229,1,16,
1380,3111,46,1291,
1401,3056,40,1185,
1360,2775,42,1145,
1250,2536,38,1047,
1256,2449,46,1089,
1198,2509,36,1045,
1294,2414,37,1066,
1291,2470,56,1156,
1310,2521,44,1115,
1193,2341,66,1018,
1242,2337,55,1067,
1206,2292,57,1086,
1245,2280,61,1038,
1180,2273,73,1094,
1317,2404,78,1080,
1249,2384,67,1126,
1135,2171,70,992,
1045,1983,52,938,
1080,2215,68,939,
1042,2272,71,1053,
5862,17.46K,327,6218,
7291,23.686K,260,7562,
7560,20.885K,219,6992,
7414,18.719K,231,6696,
8517,20.821K,333,7723,
6604,16.74K,337,5867,
4536,12.935K,234,4327,
3440,11.387K,218,3183,
2877,10.109K,181,2393,
1960,7640,143,1465,
1307,5514,71,856,
904,4194,48,573,
451,2504,34,305,
154,926,6,99,
28,211,4,21,
2,42,0,4,
1309,3033,43,1259,
1281,2772,60,1156,
1260,2749,46,1128,
1187,2453,48,1041,
1124,2289,44,988,
1157,2345,46,1020,
1256,2429,43,1009,
1240,2459,43,1077,
1265,2358,46,1036,
1163,2288,50,970,
1146,2139,56,974,
1213,2235,51,1023,
1035,2235,49,985,
1240,2200,67,990,
1239,2210,58,1036,
1157,2226,68,980,
1125,2286,64,987,
921,1999,53,875,
953,2148,53,884,
1070,2626,66,1051,
6337,20.47K,332,6375,
7519,25.535K,277,7467,
7779,21.753K,241,6704,
8137,20.666K,262,7190,
9229,23.429K,386,8183,
6911,18.867K,399,6097,
4864,14.966K,291,4455,
3783,13.579K,221,3447,
3212,13.447K,171,2629,
2642,13.292K,169,2022,
2066,11.674K,114,1536,
1581,11.039K,103,1228,
1096,8375,75,820,
424,3795,33,350,
118,1205,12,89,
9,263,0,18,
1372,3311,51,1247,
1431,3003,47,1299,
1392,2996,45,1169,
1356,2723,43,1146,
1264,2497,42,1019,
1247,2432,46,1084,
1198,2507,33,1051,
1306,2387,42,1070,
1296,2450,59,1152,
1320,2518,48,1125,
1185,2333,63,1024,
1239,2341,57,1077,
1225,2284,60,1078,
1245,2283,66,1046,
1179,2262,72,1102,
1309,2425,76,1078,
1246,2392,69,1132,
1135,2200,68,1008,
1021,2007,49,932,
1096,2293,67,964,
5793,16.735K,298,5986,
7355,24.377K,301,7680,
7687,21.384K,221,7046,
7447,18.935K,239,6805,
8135,20.086K,289,7392,
6991,17.65K,367,6204,
5039,13.808K,260,4755,
3514,11.406K,209,3281,
2976,10.235K,177,2535,
2071,7783,147,1534,
1386,5617,86,905,
896,4087,54,591,
507,2653,27,327,
145,953,11,101,
34,247,3,29,
6,33,0,2,
1427,3099,40,1353,
1335,2944,41,1272,
1300,2728,58,1150,
1259,2711,43,1120,
1197,2432,51,1043,
1131,2278,43,983,
1161,2324,49,1005,
1237,2413,44,1015,
1249,2425,42,1064,
1254,2348,47,1031,
1169,2289,52,968,
1152,2156,53,978,
1219,2226,52,1013,
1048,2227,53,982,
1249,2207,68,983,
1245,2205,57,1038,
1156,2266,68,981,
1126,2310,64,991,
916,2082,53,884,
967,2410,51,888,
6120,19.646K,337,6218,
7735,26.327K,277,7624,
7858,22.045K,240,6724,
7951,20.908K,252,7150,
8969,22.375K,371,7942,
7396,19.889K,401,6470,
5400,16.179K,331,4911,
3845,13.436K,217,3514,
3357,13.401K,184,2775,
2734,13.045K,168,2096,
2059,11.887K,131,1584,
1646,10.671K,99,1201,
1135,8473,74,866,
473,3995,31,355,
140,1296,14,105,
11,256,0,21,
1513,3413,54,1356,
1400,3203,60,1241,
1436,2955,53,1278,
1385,2950,47,1155,
1350,2693,53,1142,
1252,2469,44,1026,
1264,2423,47,1089,
1196,2495,37,1054,
1298,2379,45,1076,
1293,2453,62,1152,
1315,2534,53,1128,
1182,2342,60,1023,
1245,2339,56,1071,
1210,2307,61,1086,
1245,2289,71,1046,
1179,2279,72,1109,
1299,2456,75,1081,
1248,2398,67,1133,
1141,2213,70,997,
1031,2106,51,937,
5706,15.953K,321,5593,
7520,24.589K,286,7535,
7804,21.882K,256,7204,
7492,19.191K,240,6831,
7850,19.441K,293,7117,
7642,19.341K,375,6939,
5145,13.689K,262,4771,
3740,11.482K,210,3471,
3055,10.328K,184,2671,
2165,8074,158,1662,
1417,5700,91,946,
920,3932,56,585,
545,2674,26,347,
161,1051,13,112,
41,251,2,25,
8,30,2,5,
1501,3216,49,1280,
1440,3017,44,1334,
1356,2895,47,1247,
1312,2683,68,1137,
1263,2675,39,1124,
1210,2402,54,1026,
1135,2263,47,979,
1158,2318,50,1006,
1240,2389,49,1026,
1239,2414,47,1076,
1259,2365,47,1022,
1173,2280,56,978,
1159,2136,58,976,
1214,2246,53,1012,
1043,2249,54,982,
1247,2212,69,986,
1249,2229,65,1039,
1142,2310,70,987,
1125,2351,63,1015,
923,2309,52,897,
5868,18.241K,326,5693,
7898,26.602K,334,7594,
7875,22.606K,250,6862,
8029,20.687K,270,6984,
8606,21.659K,352,7755,
8324,21.868K,425,7255,
5501,16.091K,331,4887,
3976,13.54K,220,3717,
3492,13.387K,208,2926,
2759,12.748K,165,2194,
2094,11.957K,133,1589,
1705,10.38K,100,1263,
1165,8549,74,858,
520,4327,38,380,
144,1325,11,106,
17,284,2,27,
1503,3379,49,1325,
1551,3327,56,1356,
1423,3125,56,1251,
1445,2905,52,1262,
1379,2945,51,1152,
1351,2737,49,1140,
1261,2473,47,1041,
1267,2415,43,1112,
1188,2509,39,1067,
1305,2401,44,1076,
1297,2472,60,1155,
1327,2547,55,1142,
1182,2353,64,1034,
1249,2360,59,1079,
1211,2342,58,1094,
1239,2323,71,1039,
1181,2317,74,1103,
1297,2500,75,1081,
1252,2444,66,1142,
1150,2356,69,1003,
5774,15.739K,289,5141,
7516,24.669K,284,7271,
7998,22.844K,256,7454,
7572,19.441K,262,6876,
7627,18.719K,279,6901,
8080,20.29K,375,7327,
5362,14.087K,272,4930,
3935,11.804K,220,3753,
3088,10.254K,190,2730,
2288,8295,157,1796,
1486,5751,107,1014,
940,4007,55,586,
541,2659,32,366,
203,1108,12,123,
39,250,2,28,
6,36,0,1,
1496,3201,49,1221,
1511,3152,51,1278,
1438,2965,51,1308,
1360,2871,49,1236,
1330,2657,67,1135,
1265,2649,44,1141,
1214,2403,54,1032,
1150,2247,53,982,
1161,2327,55,1020,
1250,2393,51,1032,
1230,2432,48,1072,
1267,2381,50,1044,
1180,2279,56,978,
1165,2157,57,979,
1220,2253,57,1023,
1050,2282,55,979,
1250,2286,68,998,
1246,2305,64,1037,
1144,2409,69,1008,
1143,2762,64,1017,
5588,18.175K,268,5208,
7996,26.724K,325,7376,
8079,23.503K,274,7132,
7947,20.514K,263,6884,
8377,21.025K,343,7551,
8894,22.992K,435,7699,
5754,16.508K,336,5138,
4186,14.029K,242,3972,
3553,13.037K,196,3073,
2828,12.673K,175,2247,
2247,11.833K,135,1674,
1693,10.278K,108,1282,
1177,8474,74,875,
574,4575,39,376,
146,1376,11,120,
25,278,3,25,
1545,3360,57,1357,
1565,3286,49,1337,
1552,3246,62,1379,
1418,3060,61,1266,
1449,2882,52,1280,
1398,2912,51,1168,
1371,2685,50,1163,
1262,2478,48,1064,
1271,2411,45,1118,
1195,2499,39,1082,
1316,2413,44,1100,
1303,2488,59,1161,
1328,2565,55,1150,
1192,2378,61,1032,
1257,2382,61,1080,
1214,2357,58,1097,
1244,2363,67,1048,
1200,2362,74,1107,
1302,2554,69,1095,
1285,2615,71,1164,
5983,16.19K,281,5085,
7419,24.253K,283,7082,
8241,23.657K,255,7657,
7737,19.826K,270,7006,
7420,18.256K,272,6735,
8383,20.8K,358,7661,
5629,14.656K,278,5173,
4124,12.07K,216,3930,
3111,10.188K,194,2814,
2435,8448,162,1952,
1610,6091,117,1144,
913,3893,56,574,
588,2645,35,346,
231,1183,8,139,
40,291,3,32,
7,44,1,2,
1528,3239,73,1287,
1533,3104,52,1266,
1531,3098,53,1284,
1452,2943,55,1315,
1367,2821,54,1270,
1339,2645,70,1167,
1286,2650,49,1146,
1218,2391,52,1046,
1154,2234,55,991,
1171,2338,56,1024,
1251,2402,51,1037,
1233,2451,50,1079,
1272,2370,48,1059,
1189,2304,53,1000,
1177,2158,59,988,
1226,2263,56,1026,
1051,2377,55,984,
1258,2409,70,1012,
1274,2416,64,1060,
1189,2933,72,1039,
5627,18.949K,256,5132,
7765,26.381K,310,7135,
8327,24.263K,293,7460,
7948,20.608K,275,6861,
8274,20.633K,316,7317,
9213,23.711K,419,8140,
6019,16.938K,336,5406,
4509,14.519K,272,4189,
3529,12.81K,192,3192,
2920,12.648K,172,2365,
2438,12.285K,152,1828,
1686,9749,108,1226,
1194,8335,75,909,
635,4830,46,421,
163,1478,11,118,
23,295,3,17,
1527,3303,47,1276,
1569,3301,59,1357,
1585,3233,55,1349,
1574,3207,66,1364,
1435,3030,63,1238,
1472,2892,55,1263,
1395,2919,56,1181,
1403,2673,51,1144,
1265,2493,47,1068,
1262,2421,46,1135,
1204,2526,45,1079,
1329,2415,44,1105,
1306,2506,61,1156,
1333,2584,57,1159,
1202,2380,63,1037,
1263,2417,62,1080,
1224,2411,58,1101,
1247,2408,66,1061,
1204,2430,74,1114,
1359,2780,67,1111,
6521,17.068K,277,5161,
7506,24.207K,259,6659,
8488,24.529K,253,7805,
7847,20.307K,287,7012,
7386,18.27K,272,6726,
8328,20.445K,324,7584,
6309,16.167K,321,5646,
4280,12.058K,210,4069,
3138,10.113K,198,2919,
2527,8669,163,2082,
1679,6190,125,1209,
1010,4066,65,656,
607,2614,32,342,
232,1241,13,153,
44,323,2,29,
6,42,1,6,
1441,3187,55,1257,
1542,3214,68,1292,
1576,3059,52,1271,
1542,3059,51,1305,
1463,2912,55,1333,
1377,2804,56,1288,
1344,2643,68,1163,
1298,2663,49,1147,
1232,2386,52,1058,
1161,2249,56,982,
1177,2352,55,1024,
1261,2411,51,1045,
1250,2450,50,1086,
1276,2408,50,1057,
1192,2318,57,998,
1174,2189,61,986,
1239,2349,56,1035,
1074,2480,57,997,
1264,2557,71,1024,
1302,3076,62,1107,
5851,20.064K,259,5073,
7713,26.056K,281,6879,
8643,25.011K,295,7672,
8043,21.014K,297,6741,
8231,20.517K,281,7184,
9132,23.386K,399,8137,
6727,18.645K,367,6041,
4665,14.56K,266,4320,
3573,12.774K,204,3300,
3042,12.558K,167,2508,
2469,12.092K,163,1888,
1818,9939,105,1315,
1209,8186,76,910,
669,4909,48,480,
186,1619,11,124,
25,297,3,17,
1524,3296,47,1243,
1573,3229,51,1303,
1618,3228,63,1366,
1606,3202,64,1334,
1624,3152,63,1369,
1466,2998,72,1250,
1473,2882,62,1279,
1391,2880,62,1184,
1405,2666,58,1155,
1287,2507,50,1074,
1262,2433,50,1137,
1211,2547,46,1080,
1324,2424,43,1104,
1318,2517,64,1154,
1335,2603,56,1143,
1212,2399,66,1042,
1279,2443,65,1086,
1236,2433,59,1114,
1255,2442,70,1058,
1309,2704,76,1139,
7007,18.181K,252,5242,
7528,23.696K,242,6427,
8687,25.092K,305,7841,
8070,20.705K,293,7097,
7465,18.55K,285,6779,
7968,19.79K,307,7274,
6692,17.032K,330,6005,
4781,12.834K,240,4469,
3192,10.131K,180,3025,
2629,8818,167,2236,
1775,6377,128,1273,
1044,4186,82,695,
577,2556,32,365,
266,1306,11,169,
46,337,5,31,
4,45,1,5,
1480,3028,47,1174,
1529,3083,63,1245,
1581,3146,72,1284,
1608,3002,60,1272,
1560,3018,60,1314,
1501,2898,58,1324,
1405,2818,62,1268,
1364,2627,76,1164,
1306,2670,48,1152,
1246,2385,49,1061,
1175,2265,55,986,
1197,2361,57,1033,
1271,2420,54,1046,
1265,2472,52,1094,
1285,2432,48,1053,
1202,2325,56,1009,
1185,2279,63,998,
1249,2443,55,1047,
1098,2593,52,988,
1337,3196,71,1090,
6254,20.958K,248,5131,
7639,25.551K,280,6605,
8941,25.636K,321,7779,
8258,21.135K,298,6797,
8226,20.668K,291,7206,
8869,22.447K,371,7936,
7198,19.672K,367,6435,
5184,15.728K,290,4773,
3648,12.657K,196,3375,
3199,12.526K,180,2656,
2587,11.855K,156,1970,
1788,10.187K,120,1403,
1286,7986,72,894,
688,4942,53,509,
181,1694,13,134,
31,329,3,26,
1519,3106,47,1225,
1566,3220,46,1264,
1611,3150,68,1309,
1641,3160,65,1353,
1628,3138,69,1335,
1639,3103,66,1362,
1473,2975,80,1253,
1497,2837,64,1270,
1405,2878,66,1186,
1424,2659,58,1153,
1300,2525,51,1080,
1274,2429,49,1143,
1222,2552,45,1088,
1331,2447,43,1106,
1328,2542,64,1155,
1346,2618,56,1150,
1225,2431,66,1053,
1295,2503,63,1095,
1237,2508,58,1111,
1324,2703,64,1078,
7416,18.98K,264,5467,
7453,23.336K,227,6206,
8941,25.495K,298,7877,
8376,21.209K,293,7241,
7558,18.827K,299,6775,
7734,19.152K,309,7050,
7349,18.723K,333,6698,
4847,12.811K,236,4444,
3377,10.259K,188,3145,
2705,8866,172,2373,
1846,6612,144,1376,
1086,4330,80,711,
600,2529,36,368,
276,1360,11,179,
48,381,5,34,
10,41,1,5,
1484,3095,50,1258,
1577,2880,46,1190,
1559,3006,61,1254,
1580,3051,73,1282,
1600,2986,67,1269,
1568,2992,63,1291,
1507,2833,58,1329,
1421,2801,67,1265,
1384,2638,80,1165,
1317,2673,49,1169,
1248,2386,51,1062,
1198,2256,54,1003,
1208,2371,58,1043,
1286,2436,52,1049,
1275,2481,53,1113,
1284,2460,48,1058,
1216,2416,55,1013,
1191,2371,61,1014,
1269,2586,55,1073,
1146,3215,53,1065,
6498,22.259K,266,5369,
7480,24.919K,231,6253,
9211,26.123K,336,7847,
8427,21.702K,319,6958,
8264,20.468K,296,7077,
8572,21.806K,329,7714,
8066,21.762K,397,7202,
5267,15.645K,281,4781,
3792,12.783K,197,3508,
3313,12.566K,204,2795,
2582,11.653K,158,2061,
1856,10.227K,125,1416,
1333,7886,72,947,
713,5108,45,514,
200,1787,18,146,
35,341,3,26,
1509,3067,37,1180,
1566,3019,44,1234,
1568,3136,46,1246,
1631,3047,73,1272,
1644,3117,70,1338,
1630,3097,67,1327,
1648,3053,69,1354,
1490,2960,80,1244,
1509,2847,62,1269,
1422,2895,69,1179,
1435,2672,58,1146,
1302,2533,53,1099,
1270,2453,47,1143,
1238,2582,44,1084,
1336,2452,44,1098,
1333,2547,59,1165,
1356,2678,51,1169,
1240,2472,66,1060,
1288,2584,62,1105,
1306,2815,56,1120,
7747,20.008K,284,5755,
7405,22.813K,198,6100,
9054,25.673K,266,7872,
8717,22.166K,306,7470,
7679,19.127K,318,6760,
7576,18.46K,288,6839,
7756,19.742K,341,7055,
4978,13.271K,238,4601,
3575,10.603K,195,3363,
2683,8838,169,2409,
1957,6805,150,1506,
1163,4394,91,770,
622,2626,35,370,
290,1355,16,183,
59,410,4,43,
11,49,0,3,
1440,2982,43,1174,
1525,2984,52,1275,
1582,2808,53,1206,
1556,2957,60,1258,
1566,2981,78,1275,
1608,2945,66,1261,
1569,2971,63,1269,
1522,2815,63,1313,
1415,2791,67,1262,
1380,2630,82,1174,
1316,2669,52,1194,
1252,2409,53,1059,
1187,2268,54,1005,
1218,2394,56,1031,
1285,2454,56,1055,
1274,2506,53,1106,
1310,2552,51,1071,
1233,2510,59,1013,
1182,2532,62,1022,
1353,3285,66,1141,
6770,23.203K,263,5686,
7245,24.405K,206,6104,
9379,26.207K,332,7773,
8760,22.457K,333,7246,
8176,20.303K,290,6879,
8375,21.227K,319,7527,
8692,22.937K,399,7602,
5459,16.152K,289,4999,
3969,13.323K,218,3737,
3381,12.198K,185,2922,
2632,11.636K,172,2124,
2000,10.214K,131,1484,
1332,7893,84,984,
750,5105,45,513,
243,1875,18,157,
33,373,1,28,
1553,3087,45,1234,
1542,2942,37,1203,
1583,2887,49,1233,
1585,3042,54,1228,
1633,2980,77,1260,
1621,3048,73,1332,
1636,3064,72,1299,
1662,2968,74,1348,
1479,2924,77,1232,
1512,2838,66,1264,
1439,2881,73,1182,
1420,2677,61,1157,
1300,2534,56,1095,
1278,2465,50,1143,
1245,2575,44,1089,
1341,2456,43,1098,
1346,2593,61,1171,
1375,2705,51,1175,
1251,2516,67,1061,
1371,2847,60,1119,
7907,20.587K,292,5970,
7715,23.247K,180,6161,
9050,25.137K,244,7774,
9034,22.676K,304,7651,
7875,19.431K,342,6881,
7335,18.12K,267,6607,
8044,20.343K,350,7336,
5276,13.83K,249,4782,
3753,10.846K,188,3504,
2703,8745,175,2478,
2085,6945,150,1633,
1267,4641,101,874,
602,2573,35,364,
309,1318,19,169,
79,439,3,49,
8,60,0,2,
1491,3010,43,1198,
1485,2850,41,1162,
1562,2908,48,1262,
1625,2715,53,1189,
1565,2889,65,1244,
1562,2944,83,1274,
1614,2887,64,1263,
1575,2940,61,1245,
1525,2786,65,1316,
1424,2783,66,1253,
1380,2635,88,1169,
1319,2651,53,1204,
1256,2415,53,1058,
1209,2257,56,1006,
1221,2417,57,1033,
1291,2459,56,1071,
1303,2609,56,1128,
1321,2642,51,1091,
1245,2617,58,1034,
1287,3228,64,1097,
7138,23.715K,249,5938,
7517,24.81K,191,6153,
9358,25.546K,284,7615,
9053,22.89K,363,7521,
8211,20.299K,319,6835,
8330,20.817K,290,7297,
8969,23.744K,395,7949,
5725,16.584K,292,5204,
4254,13.794K,241,3932,
3323,12.054K,179,2967,
2759,11.662K,174,2219,
2141,10.551K,143,1596,
1333,7540,89,942,
759,5081,45,548,
285,2032,25,184,
38,395,0,31,
1638,3060,44,1243,
1578,2975,44,1217,
1549,2811,47,1214,
1593,2792,47,1250,
1583,2956,56,1216,
1634,2912,78,1254,
1611,2997,78,1315,
1623,2991,74,1306,
1666,2950,82,1350,
1482,2903,81,1225,
1514,2817,69,1259,
1422,2866,77,1167,
1419,2676,61,1154,
1296,2543,52,1084,
1287,2477,50,1134,
1248,2581,45,1096,
1351,2509,48,1108,
1360,2630,59,1167,
1384,2748,50,1175,
1339,2804,67,1055,
8147,20.727K,294,6004,
7954,24.276K,170,6369,
8980,24.455K,236,7527,
9091,23.044K,281,7820,
7979,19.553K,347,6908,
7288,18.006K,285,6527,
7958,20.032K,301,7291,
5954,15.289K,280,5197,
3885,10.809K,185,3646,
2737,8757,173,2541,
2140,7131,155,1731,
1331,4745,106,932,
672,2739,47,417,
315,1331,14,169,
80,443,5,49,
16,64,0,4,
1469,2972,37,1217,
1536,2877,43,1185,
1470,2757,43,1151,
1539,2837,50,1246,
1614,2639,60,1182,
1553,2837,61,1251,
1577,2884,84,1263,
1610,2853,66,1248,
1569,2904,65,1223,
1514,2759,67,1326,
1439,2771,70,1241,
1378,2628,87,1187,
1332,2628,51,1205,
1248,2441,60,1053,
1218,2269,55,1012,
1212,2444,59,1030,
1314,2535,52,1085,
1299,2691,56,1149,
1319,2767,49,1098,
1358,3348,59,1129,
7223,23.905K,278,6046,
7670,25.566K,181,6248,
9207,24.786K,248,7362,
9332,23.194K,360,7651,
8266,20.458K,341,6793,
8264,20.578K,266,7188,
8919,23.392K,360,7966,
6436,18.186K,322,5745,
4354,13.813K,242,4044,
3340,11.995K,191,3056,
2872,11.564K,167,2296,
2185,10.462K,155,1660,
1423,7705,90,1028,
760,5068,50,555,
293,2126,19,201,
55,436,0,30,
1660,3047,42,1190,
1604,2921,44,1249,
1610,2832,41,1188,
1541,2746,47,1199,
1597,2724,52,1212,
1582,2899,56,1207,
1649,2856,86,1229,
1600,2940,76,1304,
1641,2946,73,1279,
1660,2907,80,1338,
1475,2906,77,1220,
1524,2807,73,1258,
1425,2859,77,1169,
1434,2688,67,1142,
1287,2557,51,1090,
1289,2474,53,1147,
1261,2612,48,1113,
1360,2568,50,1109,
1370,2678,56,1192,
1435,2973,50,1176,
8170,20.8K,294,5915,
7971,25.368K,190,6529,
8821,23.789K,206,7341,
9214,23.375K,309,7837,
8223,19.89K,339,6949,
7377,18.204K,308,6602,
7675,19.331K,285,7011,
6324,16.231K,282,5584,
4354,11.526K,210,3951,
2787,8789,160,2623,
2239,7310,148,1860,
1416,4857,113,952,
726,2818,62,451,
312,1308,15,182,
86,475,5,54,
12,59,1,3,
1495,2859,49,1152,
1476,2846,45,1188,
1555,2729,48,1172,
1466,2651,42,1116,
1525,2774,53,1222,
1592,2581,57,1167,
1557,2759,66,1226,
1563,2846,80,1250,
1615,2822,63,1246,
1588,2871,66,1228,
1502,2770,63,1311,
1437,2769,70,1226,
1378,2619,83,1196,
1327,2645,53,1204,
1259,2460,59,1060,
1233,2314,53,1001,
1223,2538,56,1063,
1317,2636,53,1087,
1296,2807,55,1155,
1479,3495,57,1144,
7243,23.958K,261,6031,
7978,26.358K,193,6415,
9105,23.935K,237,7045,
9522,23.516K,349,7710,
8462,20.548K,339,6765,
8243,20.616K,274,7169,
8634,22.498K,327,7770,
6946,19.22K,324,6110,
4815,14.953K,264,4404,
3390,11.854K,177,3105,
2996,11.553K,173,2433,
2273,10.299K,149,1724,
1427,7913,106,1078,
819,5046,44,568,
330,2132,28,224,
59,458,1,36,
1580,3049,44,1282,
1712,2843,45,1197,
1601,2830,44,1236,
1609,2710,46,1180,
1532,2701,57,1184,
1588,2641,51,1184,
1587,2820,60,1198,
1627,2809,91,1210,
1607,2909,77,1298,
1652,2926,74,1282,
1657,2897,78,1343,
1468,2902,75,1216,
1513,2818,78,1256,
1429,2873,80,1182,
1445,2683,65,1156,
1303,2560,50,1102,
1302,2521,57,1150,
1271,2653,45,1126,
1382,2584,49,1100,
1455,2847,57,1199,
8469,20.367K,276,5975,
8334,25.726K,197,6639,
8734,22.825K,204,7103,
9451,23.374K,296,7919,
8504,20.175K,331,7114,
7556,18.252K,299,6621,
7498,18.588K,283,6789,
6989,17.82K,302,6262,
4370,11.513K,205,3918,
2999,8902,163,2717,
2261,7345,146,1997,
1506,5048,126,1047,
778,2881,58,442,
338,1303,21,200,
82,470,5,56,
16,71,1,5,
1635,2774,46,1150,
1511,2722,49,1155,
1482,2761,47,1174,
1535,2626,45,1147,
1462,2586,45,1089,
1533,2719,54,1202,
1581,2529,60,1161,
1552,2729,66,1226,
1555,2825,80,1227,
1623,2806,63,1249,
1584,2830,68,1224,
1506,2773,61,1315,
1441,2768,74,1235,
1379,2618,81,1205,
1336,2669,51,1207,
1263,2461,56,1080,
1254,2377,51,1033,
1240,2604,56,1075,
1328,2771,51,1089,
1418,3533,66,1184,
7420,23.937K,262,6003,
8382,26.985K,200,6654,
8801,22.64K,206,6839,
9805,23.372K,362,7783,
8667,20.77K,349,6907,
8301,20.323K,291,7013,
8450,21.682K,305,7545,
7767,21.22K,344,6877,
4886,14.764K,253,4404,
3504,11.918K,186,3211,
3115,11.545K,188,2563,
2303,10.17K,145,1807,
1497,7985,109,1104,
884,5042,44,603,
337,2171,27,228,
55,475,5,37
)</definition>
      <nodelocation>296,40,1</nodelocation>
      <nodesize>48,24</nodesize>
      <windstate>2,453,48,529,511</windstate>
      <defnstate>2,87,40,1172,531,0,MIDM</defnstate>
      <valuestate>2,496,155,606,598,0,MIDM</valuestate>
      <nodecolor>65535,52427,65534</nodecolor>
      <graphsetup>Graphtool:0
Distresol:10
Diststeps:1
Cdfresol:5
Cdfsteps:1
Symbolsize:6
Baroverlap:0
Linestyle:10
Frame:1
Grid:1
Ticks:1
Mesh:1
Scales:1
Rotation:45
Tilt:0
Depth:70
Frameauto:1
Showkey:1
Xminimum:0
Xmaximum:22.5
Yminimum:0
Ymaximum:450
Zminimum:1
Zmaximum:3
Xintervals:0
Yintervals:0
Includexzero:0
Includeyzero:0
Includezzero:0
Statsselect:[1, 1, 1, 1, 1, 0, 0, 0]
Probindex:[5%, 25%, 50%, 75%, 95%]
</graphsetup>
      <fontstyle>Arial, 8</fontstyle>
      <reformdef>[Age_population,Self]</reformdef>
      <reformval>[Self,Age_population]</reformval>
      <numberformat>1,D,5,2,0,0</numberformat>
      <att__totalsindex>[Index Year_data]</att__totalsindex>
      <att__discretenessinf>[0,0,0,0]</att__discretenessinf>
      <reference>&lt;a href=&quot;http://www.tilastokeskus.fi/&quot;&gt;Statistics Finland&lt;/a&gt;.</reference>
     </variable>
     <index name="Age_population">
      <title>Age.population</title>
      <definition>[0,1,2,3,4,5,6,7,8,9,10,11,12,13,14,15,16,17,18,19,20,25,30,35,40,45,50,55,60,65,70,75,80,85,90,95]</definition>
      <nodelocation>296,120,1</nodelocation>
      <nodesize>52,12</nodesize>
      <windstate>2,306,27,476,587</windstate>
      <valuestate>2,104,114,416,591,0,MIDM</valuestate>
      <log>21.3.2005 Jouni Tuomisto
Muutettu nimi Age distribution -&gt; Age.population</log>
     </index>
     <index name="Cities">
      <title>Cities</title>
      <definition>['Espoo','Helsinki','Kauniainen','Vantaa']</definition>
      <nodelocation>296,72,1</nodelocation>
      <nodesize>48,12</nodesize>
      <windstate>2,339,102,476,224</windstate>
     </index>
     <variable name="Population">
      <title>Population</title>
      <units>number</units>
      <description>This node creates an extended background population table from the original data.

Si_pi function Age groups -1 and 100-110 data is copiend from the age group 0. This problem is fixed in the Mortality per age -node where ages 100-110 are replaced with the risk estimates of age 99. Age -1 will get 0 incidence since there is no nortality in age -1.</description>
      <definition>Var a:=Sum(Population_data1, Cities);
var b:= if age&gt;97 then 0 else 1;
a:=Si_pi(a,b,Age_population,age,Age_class__populatio);
a:=Sum(a, Gender_pop);
if age=-1 then a[age=0] else a</definition>
      <nodelocation>296,176,1</nodelocation>
      <nodesize>48,24</nodesize>
      <windstate>2,291,12,476,702</windstate>
      <valuestate>2,242,7,784,796,0,MIDM</valuestate>
      <reformval>[Self,Age]</reformval>
      <numberformat>1,D,8,2,0,0</numberformat>
      <att__discretenessinf>[0,0,0,0]</att__discretenessinf>
      <log>18.3.2005 Jouni Tuomisto
Vanha:
Var a:=Sum(Population_data1, Cities);
a:=Si_pi(a,1,Age_distribution,age,Age_separator);
a:=Sum(a, Genders1);
a
T&#x8A;ss&#x8A; oli kaksi virhett&#x8A;: ensinn&#x8A;kin Age separatorissa oli tosi vanhoilla merkitty ik&#x8A;ryhm&#x8A;ksi 0, mik&#x8A; veti ne samaan ryhm&#x8A;&#x8A;n vauvojen kanssa, ja ik&#x8A;jakaumaan tuli harha. Age_separatoria ei saa k&#x8A;ytt&#x8A;&#x8A; t&#x8A;h&#x8A;n tarkoitukseen, vaan siihen on si_pi-funktiossa parametri 2. Kun sille asettaa arvoksi 0, se jakaa v&#x8A;est&#x9A;n muihin klusterin ruutuihin.
Toinen juttu on se, ett&#x8A; sama virhe tulee -1- ja 0-vuotiaissa, ja 0-vuotiaiden ik&#x8A;ryhm&#x8A; halkeaa puoliksi. Koska datassa ei ole -1-vuotiaita, luku saadaan kopioimalla 0-vuotiaiden rivilt&#x8A; lopussa.

21.3.2005 Jouni Tuomisto
Nimi muutettu Age_partition -&gt; Population</log>
     </variable>
     <variable name="Age_class__populatio">
      <title>Age class. population</title>
      <description>This node creates an instructions to divide the the original population data to one year age groups. Number in table shows the age group from where the Si-pi fuction reads the data. The last age-group (&gt;95) is divided to years 95-110.</description>
      <definition>Table(Age)(
-1,0,1,2,3,4,5,6,7,8,9,10,11,12,13,14,15,16,17,18,19,20,20,20,20,20,25,25,25,25,25,30,30,30,30,30,35,35,35,35,35,40,40,40,40,40,45,45,45,45,45,50,50,50,50,50,55,55,55,55,55,60,60,60,60,60,65,65,65,65,65,70,70,70,70,70,75,75,75,75,75,80,80,80,80,80,85,85,85,85,85,90,90,90,90,90,95,95,95,95,95,95,95,95,95,95,95,95,95,95,95,95)</definition>
      <nodelocation>184,176,1</nodelocation>
      <nodesize>48,24</nodesize>
      <windstate>2,232,106,476,653</windstate>
      <defnstate>2,324,11,419,729,0,MIDM</defnstate>
      <valuestate>2,623,78,326,720,0,MIDM</valuestate>
      <nodecolor>65535,52427,65534</nodecolor>
      <att__discretenessinf>[0,0,0,1]</att__discretenessinf>
      <log>18.3.2005 Jouni Tuomisto
Ik&#x8A;vuosille 100-110 arvo oli 0. T&#x8A;m&#x8A; ei liene tarkoitus, joten korjasin arvoksi 95. On huomattava, ett&#x8A; arvo 0 tarkoitta ik&#x8A;ryhm&#x8A;&#x8A; 0 eik&#x8A; siis tyhj&#x8A;&#x8A;.

21.3.2005 Jouni Tuomisto
Muutettu nimi Age_separator -&gt; Age class. population.
Yleens&#x8A;kin on sujuvampaa nimet&#x8A; solmut sen perusteella, mik&#x8A; lopputulos ON, ei sen perusteella, mit&#x8A; solmu TEKEE.

T&#x8A;ss&#x8A; olen soveltanut RNI:n tyyppien k&#x8A;ytt&#x8A;m&#x8A;&#x8A; merkint&#x8A;&#x8A;, ett&#x8A; jos on samaa ilmi&#x9A;t&#x8A; (Age) kuvaavia muuttujia, ne erotetaan toisistaan loppuun lis&#x8A;tt&#x8A;vill&#x8A; m&#x8A;&#x8A;reill&#x8A;</log>
     </variable>
    </module>
    <text name="De">
     <description>NOTE!
Detailed mortality data have been removed from the model before the publication.</description>
     <nodelocation>488,121,-1</nodelocation>
     <nodesize>76,53</nodesize>
     <windstate>2,102,87,476,224</windstate>
    </text>
    <text name="De1">
     <title>De</title>
     <description>T&#x8A;m&#x8A; solmu lasketaan mortality solmusta!</description>
     <nodelocation>112,184,-1</nodelocation>
     <nodesize>52,36</nodesize>
    </text>
   </module>
   <index name="Year">
    <title>Year</title>
    <definition>Sequence( 2002, (size(age)+2002), 1 )</definition>
    <nodelocation>416,64,1</nodelocation>
    <nodesize>48,12</nodesize>
    <windstate>2,102,90,476,527</windstate>
    <log>21.3.2005 Jouni Tuomisto
Muutettu nimi Years -&gt; Year</log>
   </index>
   <variable name="Life_expectance">
    <title>Life expectance</title>
    <units>Life expectance or YOLL</units>
    <description>The estimation of life expectance and years-of-life-lost based on health studies concentration response functions, background hazard rates and exposure scenarios in done in this node. The code is long and difficult because we use while-do loops to prevent the use of memory in the calculation. Because of these while-do loops the calculations times are long (several hours).</description>
    <definition>var a:= W_prop;
var b:= Baseline_mortality;
var c:= exposure;
var m:=c[year=2002]; &#x7B;tilap&#x8A;inen muuttuja&#x7D;
c:= if Year&lt;2002 then m else if Year &lt; 2025 then c else c[year=2025];
c:= array(Scenario,[0,c-m,-m,10]);
var d:= Rr_by_lag;
var e:= if outcome='LE' then 0 else discount;
var g:= Scenario_population; &#x7B;v&#x8A;est&#x9A;n m&#x8A;&#x8A;r&#x8A;&#x7D;
var i:= sum(g,age);
var h:= if outcome='LE' then sum(g*age,age) else 0; &#x7B;elinvuodet&#x7D;
var f:= if outcome='LE' then 1 else Valuation_of_a_life_;

var y:= 0; &#x7B;aika eteenp&#x8A;in&#x7D;
while y&lt;=110 do (
var j:=1; &#x7B;kuolleisuus&#x7D;

var z:=0; &#x7B;aika taaksep&#x8A;in&#x7D;
while z &lt; min([y,Size(Lag)]) do (
m:= age_group[age=max([age-z,-1])];
var l:= c[Year=y-z+2002,Group=m];
j:= j*exp(ln(d[Lag=z])/10*l);
z:= z+1);

j:= if Lag_yn='Yes' then j else exp(ln(product(d,Lag))/10*c[year=y+2002,group=age_group]);
j:= if age&gt;0 then j else exp(ln(a)/10*c[Year=y+2002,Group='&lt; 1']);
j:= g*min([sum(j*b,causes),1]);
h:= h+sum(g-0.5*j,age)*(1/(1+e)^(y-1)*f);

g:= g-j;
g:= g[age=age-1];
g:= if g=null then 0 else g;
y:= y+1);

var n:=if outcome='LE' then h/i else h;
if outcome='YOLL' then n/i*1000000 else n</definition>
    <nodelocation>272,272,1</nodelocation>
    <nodesize>48,24</nodesize>
    <windstate>2,258,0,539,862</windstate>
    <valuestate>2,147,58,397,487,0,SAMP</valuestate>
    <graphsetup>Graphtool:0
Distresol:10
Diststeps:1
Cdfresol:5
Cdfsteps:1
Symbolsize:6
Baroverlap:0
Linestyle:9
Frame:1
Grid:1
Ticks:1
Mesh:1
Scales:1
Rotation:45
Tilt:0
Depth:70
Frameauto:1
Showkey:1
Xminimum:1
Xmaximum:7
Yminimum:0
Ymaximum:90
Zminimum:1
Zmaximum:1
Xintervals:0
Yintervals:79
Includexzero:0
Includeyzero:0
Includezzero:0
Statsselect:[1,1,1,1,1,0,0,0]
Probindex:[0.05,0.25,0.5,0.75,0.95]
</graphsetup>
    <fontstyle>Arial, 2</fontstyle>
    <reformval>[Scenario,Run]</reformval>
    <numberformat>1,D,4,2,0,0</numberformat>
    <att__discretenessinf>[0,0,0,0]</att__discretenessinf>
    <log>21.3.2005 Jouni Tuomisto
Muutettu nimi Life expectance pro -&gt; Life expectance

Testasin, olisiko solmu nopeampi, jos muuttujien samplaykset otetaan ulos x-loopista, ja x-loopiin j&#x8A;tet&#x8A;&#x8A;n vain sliceaus. Ei ollut, vaan aika piteni 84 sekunnista 90 sekuntiin.

14.4.2005 Marko Tainio
Lis&#x8A;sin seuraavan osuuden koodiin:
Var m:=c[year=2002];
var n:= c[year=2025];
var o:= if Year&lt;2002 then m else if Year &lt; 2025 then c else n;
var p:= if Year&lt;2002 then m else max([0,c]);
var q= if Year&lt;2010 then m else n;
c:=array(Scenario,[0,m,p,o,q,10]);

T&#x8A;m&#x8A; laskenta oli iaemmin Exposure solmussa, mutta se piti siirt&#x8A;&#x8A; osaksi t&#x8A;t&#x8A; solmua muistin s&#x8A;&#x8A;st&#x8A;miseksi.

10.11.2005 Marko Tainio
Muutin laskentaa siten, ett&#x8A; vuoden 2002 v&#x8A;est&#x9A; tulee Scenario population -solmusta. T&#x8A;ll&#x8A; tavalla v&#x8A;est&#x9A;&#x8A; on helpompi vaihdella erilaisissa herkkyysanalyyseissa.

23.12.2005 Jouni Tuomisto
Tavoitteet:
1) P&#x8A;&#x8A;st&#x8A; eroon koko ep&#x8A;varmuudesta eli siirt&#x8A;&#x8A; se t&#x8A;m&#x8A;n solmun ulkopuolelle. T&#x8A;m&#x8A; tehd&#x8A;&#x8A;n whatif-funktiolla t&#x8A;m&#x8A;n solmun ulkopuolella kuten yhdistelm&#x8A;liikenteen skenaariotarkastelussa. Niinp&#x8A; x voidaan poistaa.
2) v&#x8A;hent&#x8A;&#x8A; parametreja joita tarvitaan vain kerran: n ja o c:hen; yhdistet&#x8A;&#x8A;n h ja i k&#x8A;ytt&#x8A;m&#x8A;ll&#x8A; outcome-indeksi&#x8A;
3) yhdist&#x8A;&#x8A; latency ja no-latency samaan solmuun
</log>
   </variable>
   <index name="Outcome">
    <title>Outcome</title>
    <definition>['LE','YOLL']</definition>
    <nodelocation>416,88,1</nodelocation>
    <nodesize>48,12</nodesize>
    <windstate>2,312,231,383,356</windstate>
    <valuestate>2,40,12,416,303,0,MIDM</valuestate>
    <att__discretenessinf>[0,0,1,0]</att__discretenessinf>
    <log>21.3.2005 Jouni Tuomisto
Nimetty uudelleen Results-&gt; Outcome</log>
   </index>
   <module name="Uncertainty_analyses">
    <title>Uncertainty analyses</title>
    <author>mtad</author>
    <date>24. Janta 2005 10:31</date>
    <defaultsize>48,24</defaultsize>
    <nodelocation>416,160,1</nodelocation>
    <nodesize>48,24</nodesize>
    <nodeinfo>1,0,1,1,1,1,0,,0,</nodeinfo>
    <diagstate>1,770,93,160,392,17</diagstate>
    <variable name="Input_variables">
     <title>Input variables</title>
     <units>Varies</units>
     <description>All the uncertain input variables in the model.</description>
     <definition>Table(Input_var)(
Adult_mortality[Causes='cardiopulmonary'],Adult_mortality[Causes='lung cancer'],Adult_mortality[Causes='other'],Plausibility__adult[Causes='cardiopulmonary'],Plausibility__adult[Causes='lung cancer'],Plausibility__adult[Causes='other'],W_prop[Causes='cardiopulmonary'],Palusibility__infant,Latency_or_not,Exposure[Group='&lt; 1', Year=2002],Exposure[Group='Adults', Year=2002],Exposure[Group='Elderly', Year=2002],Exposure[Group='&lt; 1', Year=2025],Exposure[Group='Adults', Year=2025],Exposure[Group='Elderly', Year=2025],Valuation_of_a_life_,Discount,Uniform(0,1))</definition>
     <nodelocation>256,32,1</nodelocation>
     <nodesize>48,24</nodesize>
     <windstate>2,399,99,476,440</windstate>
     <defnstate>2,3,8,761,462,0,MIDM</defnstate>
     <valuestate>2,130,9,894,485,0,MEAN</valuestate>
     <graphsetup>Graphtool:0
Distresol:10
Diststeps:1
Cdfresol:5
Cdfsteps:1
Symbolsize:6
Baroverlap:0
Linestyle:1
Frame:1
Grid:1
Ticks:1
Mesh:1
Scales:1
Rotation:45
Tilt:0
Depth:70
Frameauto:1
Showkey:1
Xminimum:0
Xmaximum:1
Yminimum:0
Ymaximum:1
Zminimum:0
Zmaximum:1
Xintervals:0
Yintervals:0
Includexzero:0
Includeyzero:0
Includezzero:0
Statsselect:[1,1,1,1,1,0,0,0]
Probindex:[0.05,0.25,0.5,0.75,0.95]
</graphsetup>
     <reformval>[Scenario,Input_var]</reformval>
     <att__discretenessinf>[0,0,0,0]</att__discretenessinf>
     <log>23.3.2005 Jouni Tuomisto
Nimi muutettu Analysis-&gt; Input variables</log>
    </variable>
    <index name="Input_var">
     <title>Input var</title>
     <definition>['Dose-response coefficient for cardiopulmonary mortality, adults','Dose-response coefficient for lung cancer mortality, adults','Dose-response coefficient for all other mortality, adults','Plausibility, cardiopulmanary mortality','Plausibility, lung cancer','Plausibility, other','Dose-response coefficient for total mortality, infants','Plausibility, infant','Lag vs. no-lag','Exposure, infants (2002)','Exposure, adults (2002)','Exposure, elderly (2002)','Exposure, infants (2025)','Exposure, adults (2025)','Exposure, elderly (2025)','Valuation of a life-year-lost','Discount','Blank']</definition>
     <nodelocation>256,64,1</nodelocation>
     <nodesize>48,12</nodesize>
     <windstate>2,330,102,644,431</windstate>
     <valuestate>2,277,83,581,636,0,MIDM</valuestate>
     <log>23.3.2005 Jouni Tuomisto
Nimi muutettu Analysis1-&gt; Input var</log>
    </index>
    <objective name="Importance__comparis">
     <title>Importance, comparison</title>
     <units>Importance</units>
     <description>Importance analysis results for the Scenario Comparison -node. The importance analysis is performed by calculating absolute rank-order correlations between the input variables and the model results.</description>
     <definition>Abs( RankCorrel( Input_variables, Scenario_comparison[Outcome='YOLL']) )</definition>
     <nodelocation>184,168,1</nodelocation>
     <nodesize>48,24</nodesize>
     <nodeinfo>1,1,1,1,1,1,0,0,0,0</nodeinfo>
     <windstate>2,477,51,476,464</windstate>
     <valuestate>2,41,8,1217,453,0,MIDM</valuestate>
     <graphsetup>Graphtool:0
Distresol:10
Diststeps:1
Cdfresol:5
Cdfsteps:1
Symbolsize:6
Baroverlap:0
Linestyle:9
Frame:1
Grid:1
Ticks:1
Mesh:1
Scales:1
Rotation:45
Tilt:0
Depth:70
Frameauto:2
Showkey:1
Xminimum:1
Xmaximum:18
Yminimum:0
Ymaximum:1
Zminimum:1
Zmaximum:1
Xintervals:0
Yintervals:0
Includexzero:0
Includeyzero:0
Includezzero:0
Statsselect:[1,1,1,1,1,0,0,0]
Probindex:[0.05,0.25,0.5,0.75,0.95]
</graphsetup>
     <fontstyle>Arial, 8</fontstyle>
     <reformval>[Comparison,Input_var]</reformval>
     <att__discretenessinf>[0,0,0,0]</att__discretenessinf>
    </objective>
    <function name="Voi">
     <parameters>(out:prob;deci:indextype;input:prob;input_ind:indextype;luokkia)</parameters>
     <title>VOI</title>
     <description>The function to estimate the value-of-information in the Analytica models.</description>
     <definition>index a:= ['Total VOI'];
index variable:= concat(a,input_ind);
for x[]:= luokkia do (
index varia:= sequence(1/x,1,1/x);
var in:= ceil(rank(input,run)*x/samplesize)/x;
var ncuu:= min(mean(sample(out)),deci);
var d:= (if a='Total VOI' then mean(min(sample(out),deci))-ncuu else 0);
var evpi:= if in=Varia then out else 0;
evpi:= sum(min(mean(evpi),deci),varia)-ncuu;
concat(d,evpi,a,input_ind,variable) )</definition>
     <nodelocation>328,296,1</nodelocation>
     <nodesize>48,24</nodesize>
     <windstate>2,504,21,476,602</windstate>
     <paramnames>out,deci,input,input_ind,luokkia</paramnames>
     <reference>Jouni Tuomisto
Kopioitu 3.3.2005 TuomistoComposite_traffic2005_24.ANA -mallista.</reference>
     <log>23.3.2005 Jouni Tuomisto
Nimi vaihdettu VOI_ind -&gt; VOI

15.4.2005 Marko Tainio
P&#x8A;ivitin laskennan VOI_1.ANA -mallista.
N:\Huippuyksikko\Tutkimus\Mallit\Functions\</log>
    </function>
    <index name="Classes">
     <title>Classes</title>
     <definition>9</definition>
     <nodelocation>328,328,1</nodelocation>
     <nodesize>48,12</nodesize>
     <windstate>2,375,81,476,224</windstate>
     <nodecolor>39321,39325,65535</nodecolor>
     <log>28.4.2005 Marko Tainio
Muutin -solmua siten, ett&#x8A; nyt VOI lasketaan vakiona arvolla 17 aikaisempien viiden sijjasta.</log>
    </index>
    <decision name="Sure_or_uncertain_">
     <title>Sure or uncertain?</title>
     <definition>['Model','Mean']</definition>
     <nodelocation>328,240,1</nodelocation>
     <nodesize>48,24</nodesize>
     <windstate>2,480,126,476,273</windstate>
     <log>23.3.2005 Jouni Tuomisto
Nimi muutettu VOI -&gt; Sure or uncertain? Samalla vaihdettu Classiksi Decision.</log>
    </decision>
    <variable name="Voi_life">
     <title>VOI life expectance</title>
     <units>Value of information</units>
     <description>Value of information analysis results for the Life expectance -node.</description>
     <definition>Var a:=Table(Sure_or_uncertain_)(Sample(Life_expectance),Mean(Life_expectance));
Voi(a,Sure_or_uncertain_,Input_variables,Input_var,Classes)</definition>
     <nodelocation>328,112,1</nodelocation>
     <nodesize>48,24</nodesize>
     <windstate>2,688,54,476,417</windstate>
     <valuestate>2,49,49,1018,483,0,MIDM</valuestate>
     <graphsetup>Graphtool:0
Distresol:10
Diststeps:1
Cdfresol:5
Cdfsteps:1
Symbolsize:6
Baroverlap:0
Linestyle:9
Frame:1
Grid:1
Ticks:1
Mesh:1
Scales:1
Rotation:45
Tilt:0
Depth:70
Frameauto:1
Showkey:1
Xminimum:1
Xmaximum:17
Yminimum:-0.16
Ymaximum:0
Zminimum:1
Zmaximum:6
Xintervals:0
Yintervals:0
Includexzero:0
Includeyzero:0
Includezzero:0
Statsselect:[1,1,1,1,1,0,0,0]
Probindex:[0.05,0.25,0.5,0.75,0.95]
</graphsetup>
     <fontstyle>Arial, 5</fontstyle>
     <att__totalsindex>[Object Variable]</att__totalsindex>
     <log>22.3.2005 Jouni Tuomisto
Nimi vaihdettu VOI2, L-E pro -&gt; VOI L-E</log>
    </variable>
    <objective name="Importance__results">
     <title>Importance, results</title>
     <units>Importance</units>
     <description>Importance analysis results for the Life expectance -node. The importance analysis is performed by calculating absolute rank-order correlations between the input variables and the model results.</description>
     <definition>Abs( RankCorrel( Input_variables, Life_expectance))</definition>
     <nodelocation>184,112,1</nodelocation>
     <nodesize>48,24</nodesize>
     <nodeinfo>1,1,1,1,1,1,0,0,0,0</nodeinfo>
     <windstate>2,684,57,476,224</windstate>
     <valuestate>2,50,29,1145,618,0,MIDM</valuestate>
     <graphsetup>Graphtool:0
Distresol:10
Diststeps:1
Cdfresol:5
Cdfsteps:1
Symbolsize:6
Baroverlap:0
Linestyle:9
Frame:1
Grid:1
Ticks:1
Mesh:1
Scales:1
Rotation:45
Tilt:0
Depth:70
Frameauto:2
Showkey:1
Xminimum:1
Xmaximum:18
Yminimum:0
Ymaximum:1
Zminimum:1
Zmaximum:1
Xintervals:0
Yintervals:0
Includexzero:0
Includeyzero:0
Includezzero:0
Statsselect:[1,1,1,1,1,0,0,0]
Probindex:[0.05,0.25,0.5,0.75,0.95]
</graphsetup>
     <fontstyle>Arial, 8</fontstyle>
     <reformval>[Scenario,Input_var]</reformval>
     <att__discretenessinf>[0,0,0,0]</att__discretenessinf>
    </objective>
    <variable name="Voi_comparisons">
     <title>VOI comparisons</title>
     <units>Value of information</units>
     <description>Value of information analysis results for the Scenario comparison -node.</description>
     <definition>Var a:=Table(Sure_or_uncertain_)(Sample(Scenario_comparison),Mean(Scenario_comparison));
Voi(a,Sure_or_uncertain_,Input_variables,Input_var,Classes)</definition>
     <nodelocation>328,168,1</nodelocation>
     <nodesize>48,24</nodesize>
     <valuestate>2,37,31,1226,465,0,MIDM</valuestate>
     <graphsetup>Graphtool:0
Distresol:10
Diststeps:1
Cdfresol:5
Cdfsteps:1
Symbolsize:6
Baroverlap:0
Linestyle:9
Frame:1
Grid:1
Ticks:1
Mesh:1
Scales:1
Rotation:45
Tilt:0
Depth:70
Frameauto:1
Showkey:1
Xminimum:1
Xmaximum:17
Yminimum:-0.16
Ymaximum:0
Zminimum:1
Zmaximum:6
Xintervals:0
Yintervals:0
Includexzero:0
Includeyzero:0
Includezzero:0
Statsselect:[1,1,1,1,1,0,0,0]
Probindex:[0.05,0.25,0.5,0.75,0.95]
</graphsetup>
     <fontstyle>Arial, 5</fontstyle>
     <log>22.3.2005 Jouni Tuomisto
Nimi vaihdettu VOI2, L-E pro -&gt; VOI L-E</log>
    </variable>
   </module>
   <index name="Discount1">
    <title>Discount</title>
    <definition>['0%','2%','4%','6%','8%']</definition>
    <nodelocation>416,112,1</nodelocation>
    <nodesize>48,12</nodesize>
    <windstate>2,-18,24,476,224</windstate>
   </index>
   <module name="Sensitivity_analyses">
    <title>Sensitivity analyses</title>
    <author>mtad</author>
    <date>26. Septa 2005 16:06</date>
    <defaultsize>48,24</defaultsize>
    <nodelocation>416,216,1</nodelocation>
    <nodesize>48,24</nodesize>
    <nodeinfo>1,0,1,1,1,1,0,,0,</nodeinfo>
    <diagstate>1,601,65,288,342,17</diagstate>
    <objective name="L_e__birthcohort">
     <title>L-E, birthcohort</title>
     <description>This node estimates the effect of constant 10 ug/m3 fine particle exposure in the imaginary birthcohort. The results are used in the Discussion section.</description>
     <definition>Whatif(Scenario_comparison[comparison='Current with traffic vs. Additional exposure', outcome='LE'], scenario_population, birthcohort)</definition>
     <nodelocation>88,128,1</nodelocation>
     <nodesize>48,24</nodesize>
     <windstate>2,468,150,476,722</windstate>
     <valuestate>2,219,152,658,269,0,MEAN</valuestate>
     <graphsetup>Graphtool:0
Distresol:10
Diststeps:1
Cdfresol:5
Cdfsteps:1
Symbolsize:6
Baroverlap:0
Linestyle:9
Frame:1
Grid:1
Ticks:1
Mesh:1
Scales:1
Rotation:45
Tilt:0
Depth:70
Frameauto:1
Showkey:1
Xminimum:1
Xmaximum:7
Yminimum:0
Ymaximum:90
Zminimum:1
Zmaximum:1
Xintervals:0
Yintervals:79
Includexzero:0
Includeyzero:0
Includezzero:0
Statsselect:[1,1,1,1,1,0,0,0]
Probindex:[0.05,0.25,0.5,0.75,0.95]
</graphsetup>
     <fontstyle>Arial, 2</fontstyle>
     <reformval>[Lag_yn,Run]</reformval>
     <numberformat>1,D,4,2,0,0</numberformat>
     <att__discretenessinf>[0,0,0,0]</att__discretenessinf>
     <log>21.3.2005 Jouni Tuomisto
Muutettu nimi Life expectance pro -&gt; Life expectance

Testasin, olisiko solmu nopeampi, jos muuttujien samplaykset otetaan ulos x-loopista, ja x-loopiin j&#x8A;tet&#x8A;&#x8A;n vain sliceaus. Ei ollut, vaan aika piteni 84 sekunnista 90 sekuntiin.

14.4.2005 Marko Tainio
Lis&#x8A;sin seuraavan osuuden koodiin:
Var m:=c[year=2002];
var n:= c[year=2025];
var o:= if Year&lt;2002 then m else if Year &lt; 2025 then c else n;
var p:= if Year&lt;2002 then m else max([0,c]);
var q= if Year&lt;2010 then m else n;
c:=array(Scenario,[0,m,p,o,q,10]);

T&#x8A;m&#x8A; laskenta oli iaemmin Exposure solmussa, mutta se piti siirt&#x8A;&#x8A; osaksi t&#x8A;t&#x8A; solmua muistin s&#x8A;&#x8A;st&#x8A;miseksi.</log>
    </objective>
    <variable name="Birthcohort">
     <title>Birthcohort</title>
     <description>Birthcohort is an imaginary example of an birth cohort that is used in the sensitivity analyses.</description>
     <definition>Table(Age)(
0,100K,0,0,0,0,0,0,0,0,0,0,0,0,0,0,0,0,0,0,0,0,0,0,0,0,0,0,0,0,0,0,0,0,0,0,0,0,0,0,0,0,0,0,0,0,0,0,0,0,0,0,0,0,0,0,0,0,0,0,0,0,0,0,0,0,0,0,0,0,0,0,0,0,0,0,0,0,0,0,0,0,0,0,0,0,0,0,0,0,0,0,0,0,0,0,0,0,0,0,0,0,0,0,0,0,0,0,0,0,0,0)</definition>
     <nodelocation>88,40,1</nodelocation>
     <nodesize>48,24</nodesize>
     <windstate>2,438,141,476,224</windstate>
     <nodecolor>65535,52427,65534</nodecolor>
    </variable>
    <variable name="Elderly_cohort">
     <title>Elderly cohort</title>
     <definition>if age&gt;50 then Population[Year_data=2002] else 0</definition>
     <nodelocation>464,40,1</nodelocation>
     <nodesize>48,24</nodesize>
     <valuestate>2,503,9,416,801,0,MIDM</valuestate>
     <nodecolor>65535,52427,65534</nodecolor>
     <displayoutputs>[]</displayoutputs>
    </variable>
    <objective name="Importance__elderly_">
     <title>Importance, elderly cohort</title>
     <definition>Whatif(Importance__comparis, scenario_population, elderly_cohort)</definition>
     <nodelocation>464,128,1</nodelocation>
     <nodesize>48,24</nodesize>
     <windstate>2,351,15,476,638</windstate>
     <valuestate>2,81,61,1118,480,0,MIDM</valuestate>
     <reformval>[Comparison,Input_var]</reformval>
     <att__discretenessinf>[0,0,0,0]</att__discretenessinf>
    </objective>
    <objective name="L_e__plausibility">
     <title>L-E,
plausibility</title>
     <definition>Whatif(Scenario_comparison[comparison='Current with traffic vs. Additional exposure', outcome='LE'], Plausibility2,No_plausibility)</definition>
     <nodelocation>208,128,1</nodelocation>
     <nodesize>48,24</nodesize>
     <windstate>2,624,18,476,338</windstate>
     <valuestate>2,232,251,416,294,0,MEAN</valuestate>
     <reformval>[Lag_yn,Run]</reformval>
     <att__discretenessinf>[0,0,0,0]</att__discretenessinf>
    </objective>
    <variable name="No_plausibility">
     <title>No plausibility</title>
     <definition>Table(Plausibility1)(
1,1,1,0,1)</definition>
     <nodelocation>208,40,1</nodelocation>
     <nodesize>48,24</nodesize>
     <defnstate>2,587,45,416,303,0,MIDM</defnstate>
     <nodecolor>65535,52427,65534</nodecolor>
    </variable>
    <objective name="L_e__old_data">
     <title>L-E,
old data</title>
     <definition>Whatif(Scenario_comparison[comparison='Current with traffic vs. Additional exposure', outcome='LE'], Baseline_mortality,Old_mort__data)</definition>
     <nodelocation>328,128,1</nodelocation>
     <nodesize>48,24</nodesize>
     <valuestate>2,438,118,416,303,0,SAMP</valuestate>
     <reformval>[Lag_yn,Run]</reformval>
     <att__discretenessinf>[0,0,0,0]</att__discretenessinf>
    </objective>
    <variable name="Old_mort__data">
     <title>Old mort. data</title>
     <definition>FunctionOf(Var a:=Average(Expr[Year_data=old_data]/Population[Year_data=Old_data], old_data);
a:=if Age&gt;95 then a[Age=95] else a;
if a&lt;0 then 0 else a)</definition>
     <nodelocation>328,40,1</nodelocation>
     <nodesize>48,24</nodesize>
     <valuestate>2,589,29,416,786,0,MIDM</valuestate>
     <nodecolor>65535,52427,65534</nodecolor>
     <reformval>[Causes,Age]</reformval>
    </variable>
    <index name="Old_data">
     <title>Old data</title>
     <definition>[1988,1989,1990]</definition>
     <nodelocation>328,80,1</nodelocation>
     <nodesize>48,12</nodesize>
    </index>
    <objective name="Importance__elderly1">
     <title>Importance, elderly cohort</title>
     <definition>Whatif(Importance__comparis, scenario_population, Birthcohort)</definition>
     <nodelocation>88,200,1</nodelocation>
     <nodesize>48,24</nodesize>
     <valuestate>2,81,61,1118,480,0,MIDM</valuestate>
     <reformval>[Comparison,Input_var]</reformval>
    </objective>
   </module>
   <variable name="Discount_table">
    <title>Discount.table</title>
    <units>%</units>
    <description>The different discount rates used in the Life expectance discount -node.</description>
    <definition>Table(Discount1)(
0,0.02,0.04,0.06,0.08)</definition>
    <nodelocation>160,464,1</nodelocation>
    <nodesize>48,24</nodesize>
    <windstate>2,120,48,476,224</windstate>
    <defnstate>2,392,98,416,303,0,MIDM</defnstate>
    <valuestate>2,442,12,416,303,0,MIDM</valuestate>
    <nodecolor>52425,39321,65535</nodecolor>
    <reformval>[Run,Discount1]</reformval>
    <att__discretenessinf>[0,0,0,0]</att__discretenessinf>
   </variable>
   <objective name="Life_expectance_dis1">
    <title>Life expectance discount</title>
    <units>Euros/person</units>
    <description>Years of life lost due to fine particle exposure to local traffic with different discount rates.</description>
    <definition>var disc:=0;
var a:= W_prop;
var b:= Baseline_mortality;
var c:= exposure;
var m:=c[year=2002]; &#x7B;tilap&#x8A;inen muuttuja&#x7D;
c:= if Year&lt;2002 then m else if Year &lt; 2025 then c else c[year=2025];
c:= array(Age_discount,[0,c-m]);
var d:= Rr_by_lag;
var g:= Scenario_population; &#x7B;v&#x8A;est&#x9A;n m&#x8A;&#x8A;r&#x8A;&#x7D;
var i:= sum(g,age);
var h:= if outcome='LE' then sum(g*age,age) else 0; &#x7B;elinvuodet&#x7D;
var f:=Valuation_of_a_life1; &#x7B;valuation of life years&#x7D;

var y:= 0; &#x7B;aika eteenp&#x8A;in&#x7D;
while y&lt;=110 do (
var j:=1; &#x7B;kuolleisuus&#x7D;

var z:=0; &#x7B;aika taaksep&#x8A;in&#x7D;
while z &lt; min([y,Size(Lag)]) do (
m:= age_group[age=max([age-z,-1])];
var l:= c[Year=y-z+2002,Group=m];
j:= j*exp(ln(d[Lag=z])/10*l);
z:= z+1);

j:= if Lag_yn='Yes' then j else exp(ln(product(d,Lag))/10*c[year=y+2002,group=age_group]);
j:= if age&gt;0 then j else exp(ln(a)/10*c[Year=y+2002,Group='&lt; 1']);
j:= g*min([sum(j*b,causes),1]);
i:=((g-0.5*j)*(1/(1+Discount_table)^(y-1))*f);
disc:=disc+(if i[age=age+y]=null then 0 else i[age=age+y]);

g:= g-j;
g:= g[age=age-1];
g:= if g=null then 0 else g;
y:= y+1);

disc:=disc[Age_discount='Reduced traffic emissions']-disc[Age_discount='Current with traffic'];
disc:=disc[outcome='YOLL'];
disc/Scenario_population</definition>
    <nodelocation>272,464,1</nodelocation>
    <nodesize>48,29</nodesize>
    <windstate>2,406,10,476,880</windstate>
    <valuestate>2,77,43,937,342,1,MEAN</valuestate>
    <graphsetup>Graphtool:0
Distresol:10
Diststeps:1
Cdfresol:5
Cdfsteps:1
Symbolsize:6
Baroverlap:0
Linestyle:10
Frame:1
Grid:1
Ticks:1
Mesh:1
Scales:1
Rotation:45
Tilt:0
Depth:70
Frameauto:1
Showkey:1
Xminimum:1
Xmaximum:113
Yminimum:0
Ymaximum:300
Zminimum:1
Zmaximum:6
Xintervals:0
Yintervals:79
Includexzero:0
Includeyzero:0
Includezzero:0
Statsselect:[1,1,1,1,1,0,0,0]
Probindex:[0.05,0.25,0.5,0.75,0.95]
</graphsetup>
    <fontstyle>Arial, 2</fontstyle>
    <reformval>[Age,Discount1]</reformval>
    <numberformat>1,D,6,2,0,0</numberformat>
    <att__discretenessinf>[0,0,0,0]</att__discretenessinf>
    <log>21.3.2005 Jouni Tuomisto
Muutettu nimi Life expectance pro -&gt; Life expectance

Testasin, olisiko solmu nopeampi, jos muuttujien samplaykset otetaan ulos x-loopista, ja x-loopiin j&#x8A;tet&#x8A;&#x8A;n vain sliceaus. Ei ollut, vaan aika piteni 84 sekunnista 90 sekuntiin.

14.4.2005 Marko Tainio
Lis&#x8A;sin seuraavan osuuden koodiin:
Var m:=c[year=2002];
var n:= c[year=2025];
var o:= if Year&lt;2002 then m else if Year &lt; 2025 then c else n;
var p:= if Year&lt;2002 then m else max([0,c]);
var q= if Year&lt;2010 then m else n;
c:=array(Scenario,[0,m,p,o,q,10]);

T&#x8A;m&#x8A; laskenta oli iaemmin Exposure solmussa, mutta se piti siirt&#x8A;&#x8A; osaksi t&#x8A;t&#x8A; solmua muistin s&#x8A;&#x8A;st&#x8A;miseksi.

10.11.2005 Marko Tainio
Muutin laskentaa siten, ett&#x8A; vuoden 2002 v&#x8A;est&#x9A; tulee Scenario population -solmusta. T&#x8A;ll&#x8A; tavalla v&#x8A;est&#x9A;&#x8A; on helpompi vaihdella erilaisissa herkkyysanalyyseissa.

28.12.2005 Jouni Tuomisto
Onkohan t&#x8A;m&#x8A; m&#x8A;&#x8A;rittely oikein? Ainakaan kuva ei n&#x8A;yt&#x8A; samalta kuin mit&#x8A; Marko esitteli.</log>
   </objective>
   <index name="Comparison">
    <title>Comparison</title>
    <definition>['Current with traffic vs. Current without traffic','Current with traffic vs. Reduced traffic emissions','Reduced traffic emissions vs. Current without traffic','Current with traffic vs. Additional exposure']</definition>
    <nodelocation>272,408,1</nodelocation>
    <nodesize>44,12</nodesize>
    <windstate>2,479,63,476,407</windstate>
    <valuestate>2,216,46,416,303,0,MIDM</valuestate>
   </index>
   <objective name="Scenario_comparison">
    <title>Scenario comparison</title>
    <units>Life expectance or YOLL</units>
    <description>The comparision of different scenarios results.</description>
    <definition>Table(Comparison)(
(Life_expectance[Scenario='Current with traffic']-Life_expectance[Scenario='Current without traffic']),(Life_expectance[Scenario='Current with traffic']-Life_expectance[Scenario='Reduced traffic emissions']),(Life_expectance[Scenario='Reduced traffic emissions']-Life_expectance[Scenario='Current without traffic']),(Life_expectance[Scenario='Current with traffic']-Life_expectance[Scenario='Additional exposure']))</definition>
    <nodelocation>272,376,1</nodelocation>
    <nodesize>48,24</nodesize>
    <windstate>2,282,99,578,335</windstate>
    <defnstate>2,90,40,1010,267,0,MIDM</defnstate>
    <valuestate>2,303,34,578,225,0,SAMP</valuestate>
    <reformval>[Comparison,Run]</reformval>
    <numberformat>1,D,4,2,0,0</numberformat>
    <att__discretenessinf>[0,0,0,0]</att__discretenessinf>
   </objective>
   <decision name="Scenario_population">
    <title>Scenario population</title>
    <definition>Population[Year_data=2002]</definition>
    <nodelocation>272,32,1</nodelocation>
    <nodesize>48,24</nodesize>
    <valuestate>2,268,11,416,816,0,MIDM</valuestate>
    <nodecolor>19661,65535,42597</nodecolor>
    <att__discretenessinf>[0,0,0,0]</att__discretenessinf>
   </decision>
   <index name="Lag_yn">
    <title>Lag YN</title>
    <definition>['Yes','No']</definition>
    <nodelocation>272,328,1</nodelocation>
    <nodesize>48,12</nodesize>
   </index>
   <index name="Age_discount">
    <title>Age.discount</title>
    <definition>['Current with traffic','Reduced traffic emissions']</definition>
    <nodelocation>272,504,1</nodelocation>
    <nodesize>48,12</nodesize>
    <windstate>2,561,21,476,224</windstate>
   </index>
   <variable name="Valuation_of_a_life_">
    <title>Valuation of a life-year-lost</title>
    <units>Euros</units>
    <description>Valuation of a life-year-lost. The number values is based on NewExt study results and has been adopted from the Cafe study (page 56).</description>
    <definition>Triangular( 52000, 100000, 120000 )</definition>
    <nodelocation>160,208,1</nodelocation>
    <nodesize>48,24</nodesize>
    <windstate>2,102,90,476,470</windstate>
    <valuestate>2,136,149,419,300,0,MIDM</valuestate>
    <nodecolor>65535,52427,65534</nodecolor>
    <att__discretenessinf>[0,0,0,0]</att__discretenessinf>
    <reference>Hurley F, Hunt A, Cowie H, Holland M, Miller B, Pye S, Watkiss P: Methodology Paper (Volume 2) for Service Contract for carrying out cost-benefit analysis of air quality related issues, in particular in the clean air for Europe (CAFE) programme. In Methodology for the Cost-Benefit analysis for CAFE: Volume 2: Health Impact Assessment. pp. 1-159: AEA Technology Environment; 2005:1-159.</reference>
   </variable>
   <variable name="Valuation_of_a_life1">
    <title>Valuation of a life-year-lost</title>
    <units>Euros</units>
    <description>Valuation of a life-year-lost. The number values is based on NewExt study results and has been adopted from the Cafe study (page 56).</description>
    <definition>52000</definition>
    <nodelocation>56,464,1</nodelocation>
    <nodesize>48,24</nodesize>
    <valuestate>2,136,149,419,300,0,MIDM</valuestate>
    <nodecolor>65535,52427,65534</nodecolor>
    <reference>Hurley F, Hunt A, Cowie H, Holland M, Miller B, Pye S, Watkiss P: Methodology Paper (Volume 2) for Service Contract for carrying out cost-benefit analysis of air quality related issues, in particular in the clean air for Europe (CAFE) programme. In Methodology for the Cost-Benefit analysis for CAFE: Volume 2: Health Impact Assessment. pp. 1-159: AEA Technology Environment; 2005:1-159.</reference>
   </variable>
  </module>
  <text name="Te1">
   <description>Model identifier:
URN:NBN:fi-fe20061261</description>
   <nodelocation>112,248,-1</nodelocation>
   <nodesize>96,24</nodesize>
  </text>
  <text name="Te3">
   <description>Reference:
Marko Tainio, Jouni T Tuomisto, Otto H&#x8A;nninen, Juhani Ruuskanen, Matti J. Jantunen, Juha Pekkanen.

Parameter and model uncertainty in a life-table model for fine particles (PM2.5)

Submitted to Environmental Health: A Global Access Science Source.</description>
   <nodelocation>144,112,-1</nodelocation>
   <nodesize>128,108</nodesize>
   <nodeinfo>1,0,0,1,0,0,0,0,0,0</nodeinfo>
   <windstate>2,306,66,476,224</windstate>
  </text>
  <text name="Te9">
   <description>CAUTION!
The iteration of the model with 5000 iterattions takes &#x7E;8 hours!</description>
   <nodelocation>720,56,-1</nodelocation>
   <nodesize>84,47</nodesize>
  </text>
  <objective name="Figure_3">
   <title>Figure 3</title>
   <units>Life expectance</units>
   <description>Life-expectancy estimates for three different exposure scenarios (i - iii).
Estimated life expectancy for three different exposure scenarios (mean and 90% confidence intervals shown). The difference between scenarios 'Current without traffic' and 'Current with traffic' represents the current health loss in Helsinki Metropolitan Area due to local traffic emitted primary fine particles emissions. The 'Reduced traffic emissions' scenario presents the effect of a plausible emission reduction scenario for 2002-2025.</description>
   <definition>Var b:=['Current with traffic','Reduced traffic emissions','Current without traffic'];

var a:=Life_expectance[Outcome=&quot;LE&quot;];
a:=a[Lag_yn=&quot;Yes&quot;];
a:=a[Scenario=b];
a</definition>
   <nodelocation>584,200,1</nodelocation>
   <nodesize>48,24</nodesize>
   <windstate>2,96,42,476,224</windstate>
   <valuestate>2,207,34,614,492,1,MEAN</valuestate>
   <reformval>[Lag_yn,Scenario]</reformval>
   <att__discretenessinf>[0,0,0,0]</att__discretenessinf>
  </objective>
  <objective name="Figure_2">
   <title>Figure 2</title>
   <units>yoll/age</units>
   <description>Years of life lost due to fine particle exposure to local traffic with different discount rates. Years-of-life-lost for different age groups and discount rates.</description>
   <definition>Life_expectance_dis1[Lag_yn=&quot;Yes&quot;]</definition>
   <nodelocation>584,144,1</nodelocation>
   <nodesize>48,24</nodesize>
   <valuestate>2,139,50,845,582,1,MEAN</valuestate>
   <reformval>[Age,Discount1]</reformval>
   <att__discretenessinf>[0,0,0,0]</att__discretenessinf>
  </objective>
  <objective name="Figure_1a">
   <title>Figure 1A</title>
   <units>Importance</units>
   <description>Results from importance analyses of the input variables.
Importance analysis was done by calculating absolute rank-order correlations between the input variables and the model output. The high importance means that the uncertainty of the input variable has strong effects on model results. A. Importance analysis for life-expectancy using the 'Additional exposure' scenario.</description>
   <definition>var a:=Importance__results[Lag_yn=&quot;Yes&quot;];
a:=a[outcome=&quot;LE&quot;];
a:=a[scenario=&quot;Additional exposure&quot;];
a</definition>
   <nodelocation>472,144,1</nodelocation>
   <nodesize>48,24</nodesize>
   <valuestate>2,75,103,1067,477,1,MIDM</valuestate>
   <reformval>[Scenario,Input_var]</reformval>
  </objective>
  <objective name="Figure_1b">
   <title>Figure 1B</title>
   <units>Importance</units>
   <description> Results from importance analyses of the input variables.
Importance analysis was done by calculating absolute rank-order correlations between the input variables and the model output. The high importance means that the uncertainty of the input variable has strong effects on model results. B. Importance analysis for years-of-life-lost using the difference between 'Current without traffic' and 'Reduced traffic emissions' scenarios.</description>
   <definition>var a:=Importance__comparis[Lag_yn=&quot;Yes&quot;];
a:=a[comparison=&quot;Reduced traffic emissions vs. Current without traffic&quot;];
a</definition>
   <nodelocation>472,200,1</nodelocation>
   <nodesize>48,24</nodesize>
   <valuestate>2,114,70,896,504,1,MIDM</valuestate>
  </objective>
  <objective name="Figure_1c">
   <title>Figure 1C</title>
   <units>Importance</units>
   <description> Results from importance analyses of the input variables.
Importance analysis was done by calculating absolute rank-order correlations between the input variables and the model output. The high importance means that the uncertainty of the input variable has strong effects on model results. C. Importance analysis for  life-expectancy using the 'Current without traffic' scenario. DR = dose-response.</description>
   <definition>var a:=Importance__results[Lag_yn=&quot;Yes&quot;];
a:=a[outcome=&quot;LE&quot;];
a:=a[scenario=&quot;Current without traffic&quot;];
a</definition>
   <nodelocation>472,256,1</nodelocation>
   <nodesize>48,24</nodesize>
   <valuestate>2,177,67,920,456,1,MIDM</valuestate>
  </objective>
  <objective name="Table_1">
   <title>Table 1</title>
   <units>Varies</units>
   <description>Input variables included in the sensitivity analysis. Mean values shown.</description>
   <definition>Input_variables</definition>
   <nodelocation>368,144,1</nodelocation>
   <nodesize>48,24</nodesize>
   <windstate>2,399,18,476,224</windstate>
   <valuestate>2,117,136,548,420,0,MEAN</valuestate>
   <att__discretenessinf>[0,0,0,0]</att__discretenessinf>
  </objective>
  <objective name="Table_2">
   <title>Table 2</title>
   <units>Varies</units>
   <description>Population, mortality and background hazard rate (Hb) statistics of the study population. Mortality and hazard rate data is the average from years 1988-2002 statistics.</description>
   <definition>Table(Table_2_ind_)(
Population_2002,Sum(Hb_average,Causes),Mortality_average[Causes='lung cancer'],Hb_average[Causes='lung cancer'],Mortality_average[Causes='cardiopulmonary'],Hb_average[Causes='cardiopulmonary'],Mortality_average[Causes='other'],Hb_average[Causes='other'],Mortality_average[Causes='accidental'],Hb_average[Causes='accidental'])</definition>
   <nodelocation>368,200,1</nodelocation>
   <nodesize>48,24</nodesize>
   <windstate>2,435,24,476,224</windstate>
   <defnstate>2,390,7,650,318,0,MIDM</defnstate>
   <valuestate>2,83,10,1130,513,0,MIDM</valuestate>
   <reformval>[Table_2_ind_,Age_category]</reformval>
  </objective>
  <index name="Table_2_ind_">
   <title>table 2 ind.</title>
   <definition>['Population in year 2002 (no.)','Total mortality (hb.)','Lung cancer mortality (no.)','Lung cancer mortality (hb.)','Cardiopulmonary mortality (no.)','Cardiopulmonary mortality (hb.)','Other non-accidental mortality (no.)','Other non-accidental mortality (hb.)','Accidental mortality (no.)','Accidental mortality (hb.)']</definition>
   <nodelocation>368,232,1</nodelocation>
   <nodesize>48,12</nodesize>
  </index>
 </model>
</ana>
